# Supplementary material for: [2,7-Dibut­oxy-8-(4-fluoro­benzo­yl)naphthalen-1-yl](4-fluoro­phen­yl)methanone
Source: Acta Crystallogr Sect E Struct Rep Online. 2012 Nov 3;68(Pt 12):o3287. doi: 10.1107/S1600536812044923 (PMC3588833; doi:10.1107/S1600536812044923)
Supplement: Supplementary file 1 [file e-68-o3287-sup1.cif]

##############################################################################
#                                                                            #
# This CIF contains the data in a paper accepted for publication in          #
# Acta Crystallographica Section E. It conforms to the requirements of       #
# Notes for Authors for Acta Crystallographica Section E, and has been       #
# peer reviewed under the auspices of the IUCr Commission on Journals.       #
#                                                                            #
# Full details of the Crystallographic Information File format               #
# are given in the paper "The Crystallographic Information File (CIF):       #
# a New Standard Archive File for Crystallography" by S. R. Hall, F. H.      #
# Allen and I. D. Brown [Acta Cryst. (1991), A47, 655-685].                  #
#                                                                            #
# The current version of the core CIF dictionary is obtainable from          #
# ftp://ftp.iucr.org/pub/cif_core.dic.                                       #
#                                                                            #
# Software is freely available for graphical display of the structure(s)     #
# in this CIF. For information consult the CIF software page                 #
# http://www.iucr.org/resources/cif/software.                                #
#                                                                            #
# This file may be used for bona fide research purposes within the           #
# scientific community so long as proper attribution is given to the journal # 
# article from which it was obtained.                                        #
#                                                                            #
##############################################################################
data_I
_audit_creation_method     SHELXL-97
_chemical_name_systematic
;
[2,7-Dibutoxy-8-(4-fluorobenzoyl)naphthalen-1-yl](4-fluorophenyl)methanone
;
_chemical_name_common
;
2,7-Dibutoxy-1,8-bis(4-fluorobenzoyl)naphthalene
;
_chemical_formula_moiety     'C32 H30 F2 O4'
_chemical_formula_sum     'C32 H30 F2 O4'
_chemical_formula_iupac     'C32 H30 F2 O4'
_chemical_formula_weight     516.56
_chemical_melting_point     ?
_symmetry_cell_setting     monoclinic
_symmetry_space_group_name_H-M     'P 21/c'
_symmetry_space_group_name_Hall     '-P 2ybc'
loop_
    _symmetry_equiv_pos_site_id
    _symmetry_equiv_pos_as_xyz
    1 '+X,+Y,+Z'
    2 '-X,1/2+Y,1/2-Z'
    3 '-X,-Y,-Z'
    4 '+X,1/2-Y,1/2+Z'
_cell_length_a     8.26012(15)
_cell_length_b     20.2309(4)
_cell_length_c     16.5268(3)
_cell_angle_alpha     90.00
_cell_angle_beta     99.9180(10)
_cell_angle_gamma     90.00
_cell_volume     2720.51(9)
_cell_formula_units_Z     4
_cell_measurement_reflns_used     45409
_cell_measurement_theta_min     3.48
_cell_measurement_theta_max     68.22
_cell_measurement_temperature     193(2)
_exptl_crystal_description     block
_exptl_crystal_colour     colourless
_exptl_crystal_size_max     0.60
_exptl_crystal_size_mid     0.50
_exptl_crystal_size_min     0.50
_exptl_crystal_density_diffrn     1.261
_exptl_crystal_density_meas     ?
_exptl_crystal_density_method     'not measured'
_exptl_crystal_F_000     1088
_exptl_absorpt_coefficient_mu     0.751
_exptl_absorpt_correction_type     numerical
_exptl_absorpt_process_details     '(NUMABS; Higashi, 1999)'
_exptl_absorpt_correction_T_min     0.6614
_exptl_absorpt_correction_T_max     0.7052
_exptl_special_details
;
Spectroscopic data for the title compound:
^1^HNMR \d (300 MHz, CDCl~3~): 0.68 (6<i>H</i>, t, <i>J</i>=7.5 Hz), 0.90--1.02
(4<i>H</i>, m), 1.27--1.36 (4<i>H</i>, m) 3.89 (4<i>H</i>, t, J=6.1 Hz), 7.04
(4<i>H</i>, t, J=8.5 Hz), 7.15 (2<i>H</i>, d, J=8.9 Hz), 7.75 (4<i>H</i>, dd,
J=8.5, 5.1 Hz), 7.91 (2<i>H</i>, d, J=8.9 Hz) p.p.m.
^13^CNMR \d (75 MHz, CDCl~3~): 13.49, 18.63, 30.93, 68.55, 111.63, 114.93 (d,
^2^<i>J</i>~C---F~=21.6 Hz), 120.78, 125.28, 130.33, 131.49 (d,
^3^<i>J</i>~C---F~=7.9 Hz), 132.23, 135.68(d, ^4^<i>J</i>~C---F~=2.8 Hz),
155.94, 165.45(d, ^1^<i>J</i>~C---F~=253.5 Hz), 196.16 p.p.m.
IR (KBr): 1659 (C\\db O), 1595, 1508, 1466 (Ar, naphthalene),
1236 (\\db C---O---C) cm^-1^.
;
_diffrn_ambient_temperature     193(2)
_diffrn_radiation_type     CuK\a
_diffrn_radiation_wavelength     1.54187
_diffrn_radiation_source     'rotating anode'
_diffrn_radiation_monochromator     graphite
_diffrn_measurement_device_type     'Rigaku R-AXIS RAPID'
_diffrn_measurement_method     \w
_diffrn_detector_area_resol_mean     10.000
_diffrn_reflns_number     50395
_diffrn_reflns_av_R_equivalents     0.0469
_diffrn_reflns_av_sigmaI/netI     0.0123
_diffrn_reflns_theta_min     3.48
_diffrn_reflns_theta_max     68.22
_diffrn_reflns_theta_full     68.22
_diffrn_measured_fraction_theta_max     1.000
_diffrn_measured_fraction_theta_full     1.000
_diffrn_reflns_limit_h_min     -9
_diffrn_reflns_limit_h_max     9
_diffrn_reflns_limit_k_min     -24
_diffrn_reflns_limit_k_max     24
_diffrn_reflns_limit_l_min     -19
_diffrn_reflns_limit_l_max     19
_refine_special_details
;
Refinement of <i>F</i>^2^ against ALL reflections. The weighted <i>R</i>-factor
<i>wR</i> and goodness of fit <i>S</i> are based on <i>F</i>^2^, conventional
<i>R</i>-factors <i>R</i> are based on <i>F</i>, with <i>F</i> set to zero for
negative <i>F</i>^2^. The threshold expression of <i>F</i>^2^ >
\s(<i>F</i>^2^) is used only for calculating <i>R</i>-factors(gt) <i>etc</i>.
and is not relevant to the choice of reflections for refinement.
<i>R</i>-factors based on <i>F</i>^2^ are statistically about twice as large
as those based on <i>F</i>, and <i>R</i>- factors based on ALL data will be
even larger.
;
_reflns_number_total     4971
_reflns_number_gt     4715
_reflns_threshold_expression     I>2sigma(I)
_refine_ls_structure_factor_coef     Fsqd
_refine_ls_matrix_type     full
_refine_ls_R_factor_all     0.0459
_refine_ls_R_factor_gt     0.0445
_refine_ls_wR_factor_gt     0.1150
_refine_ls_wR_factor_ref     0.1162
_refine_ls_goodness_of_fit_ref     1.029
_refine_ls_restrained_S_all     1.029
_refine_ls_number_reflns     4971
_refine_ls_number_parameters     346
_refine_ls_number_restraints     0
_refine_ls_hydrogen_treatment     constr
_refine_ls_weighting_scheme     calc
_refine_ls_weighting_details
         'calc w=1/[\s^2^(Fo^2^)+(0.0573P)^2^+1.0814P] where P=(Fo^2^+2Fc^2^)/3'
_atom_sites_solution_hydrogens     geom
_atom_sites_solution_primary     direct
_atom_sites_solution_secondary     difmap
_refine_ls_shift/su_max     0.000
_refine_ls_shift/su_mean     0.000
_refine_diff_density_max     0.351
_refine_diff_density_min     -0.414
_refine_ls_extinction_method     'SHELXL97 (Sheldrick, 2008)'
_refine_ls_extinction_coef     0.0198(6)
_refine_ls_extinction_expression
                                  'Fc^*^=kFc[1+0.001xFc^2^\l^3^/sin(2\q)]^-1/4^'
loop_
    _atom_type_symbol
    _atom_type_description
    _atom_type_scat_dispersion_real
    _atom_type_scat_dispersion_imag
    _atom_type_scat_source
    'C' 'C' 0.0181 0.0091
                         'International Tables Vol C Tables 4.2.6.8 and 6.1.1.4'
    'H' 'H' 0.0000 0.0000
                         'International Tables Vol C Tables 4.2.6.8 and 6.1.1.4'
    'O' 'O' 0.0492 0.0322
                         'International Tables Vol C Tables 4.2.6.8 and 6.1.1.4'
    'F' 'F' 0.0727 0.0534
                         'International Tables Vol C Tables 4.2.6.8 and 6.1.1.4'
_computing_data_collection     'PROCESS-AUTO (Rigaku, 1998)'
_computing_cell_refinement     'PROCESS-AUTO (Rigaku, 1998)'
_computing_data_reduction     'PROCESS-AUTO (Rigaku, 1998)'
_computing_structure_solution     'Il Milione (Burla <i>et al.</i>, 2007)'
_computing_structure_refinement     'SHELXL97 (Sheldrick, 2008)'
_computing_molecular_graphics     'ORTEPIII (Burnett & Johnson, 1996)'
_computing_publication_material     'SHELXL97 (Sheldrick, 2008)'
loop_
    _atom_site_type_symbol
    _atom_site_label
    _atom_site_fract_x
    _atom_site_fract_y
    _atom_site_fract_z
    _atom_site_U_iso_or_equiv
    _atom_site_adp_type
    _atom_site_calc_flag
    _atom_site_refinement_flags
    _atom_site_occupancy
    _atom_site_symmetry_multiplicity
    _atom_site_disorder_assembly
    _atom_site_disorder_group
    F F1 1.2676(2) 0.02657(7) 0.89453(9) 0.1074(6) Uani d . 1 1 . .
    F F2 0.04618(12) -0.02158(5) 0.58323(6) 0.0579(3) Uani d . 1 1 . .
    O O1 0.56247(13) 0.14733(5) 0.77614(7) 0.0455(3) Uani d . 1 1 . .
    O O2 0.72484(11) 0.12311(5) 0.61173(6) 0.0383(3) Uani d . 1 1 . .
    O O3 0.84151(15) 0.25811(5) 0.87922(6) 0.0486(3) Uani d . 1 1 . .
    O O4 0.44905(13) 0.20244(5) 0.46369(6) 0.0405(3) Uani d . 1 1 . .
    C C1 0.71284(15) 0.24026(6) 0.74515(8) 0.0313(3) Uani d . 1 1 . .
    C C2 0.78418(17) 0.28485(7) 0.80412(9) 0.0353(3) Uani d . 1 1 . .
    C C3 0.79004(17) 0.35302(7) 0.78743(9) 0.0381(3) Uani d . 1 1 . .
    H H3 0.8429 0.3827 0.8281 0.046 Uiso calc R 1 1 . .
    C C4 0.71875(17) 0.37570(7) 0.71201(9) 0.0376(3) Uani d . 1 1 . .
    H H4 0.7208 0.4218 0.7010 0.045 Uiso calc R 1 1 . .
    C C5 0.56894(17) 0.35703(7) 0.57188(10) 0.0392(3) Uani d . 1 1 . .
    H H5 0.5684 0.4033 0.5624 0.047 Uiso calc R 1 1 . .
    C C6 0.49959(18) 0.31636(7) 0.51018(9) 0.0393(3) Uani d . 1 1 . .
    H H6 0.4501 0.3340 0.4586 0.047 Uiso calc R 1 1 . .
    C C7 0.50210(16) 0.24734(7) 0.52385(8) 0.0335(3) Uani d . 1 1 . .
    C C8 0.56831(15) 0.22084(6) 0.59952(8) 0.0301(3) Uani d . 1 1 . .
    C C9 0.64011(15) 0.26306(6) 0.66526(8) 0.0298(3) Uani d . 1 1 . .
    C C10 0.64187(16) 0.33263(7) 0.64976(9) 0.0338(3) Uani d . 1 1 . .
    C C11 0.69783(18) 0.17029(7) 0.77425(8) 0.0347(3) Uani d . 1 1 . .
    C C12 0.8510(2) 0.13180(7) 0.80393(9) 0.0406(4) Uani d . 1 1 . .
    C C13 0.8421(3) 0.07733(8) 0.85437(11) 0.0577(5) Uani d . 1 1 . .
    H H13 0.7398 0.0643 0.8682 0.069 Uiso calc R 1 1 . .
    C C14 0.9857(4) 0.04188(9) 0.88456(13) 0.0755(7) Uani d . 1 1 . .
    H H14 0.9821 0.0048 0.9194 0.091 Uiso calc R 1 1 . .
    C C15 1.1306(3) 0.06148(10) 0.86313(13) 0.0699(6) Uani d . 1 1 . .
    C C16 1.1431(2) 0.11352(10) 0.81259(12) 0.0608(5) Uani d . 1 1 . .
    H H16 1.2455 0.1251 0.7977 0.073 Uiso calc R 1 1 . .
    C C17 1.0016(2) 0.14922(8) 0.78338(10) 0.0462(4) Uani d . 1 1 . .
    H H17 1.0078 0.1862 0.7487 0.055 Uiso calc R 1 1 . .
    C C18 0.58717(16) 0.14675(6) 0.60404(8) 0.0302(3) Uani d . 1 1 . .
    C C19 0.43961(16) 0.10364(6) 0.59768(8) 0.0314(3) Uani d . 1 1 . .
    C C20 0.45880(19) 0.03641(7) 0.58633(10) 0.0414(3) Uani d . 1 1 . .
    H H20 0.5643 0.0193 0.5825 0.050 Uiso calc R 1 1 . .
    C C21 0.3262(2) -0.00605(8) 0.58051(11) 0.0492(4) Uani d . 1 1 . .
    H H21 0.3386 -0.0520 0.5717 0.059 Uiso calc R 1 1 . .
    C C22 0.17610(19) 0.02009(8) 0.58782(9) 0.0419(4) Uani d . 1 1 . .
    C C23 0.15121(18) 0.08624(8) 0.59960(9) 0.0413(3) Uani d . 1 1 . .
    H H23 0.0456 0.1027 0.6045 0.050 Uiso calc R 1 1 . .
    C C24 0.28524(17) 0.12828(7) 0.60418(9) 0.0369(3) Uani d . 1 1 . .
    H H24 0.2714 0.1743 0.6118 0.044 Uiso calc R 1 1 . .
    C C25 0.88713(18) 0.29933(7) 0.94971(9) 0.0382(3) Uani d . 1 1 . .
    H H25A 0.7952 0.3289 0.9569 0.046 Uiso calc R 1 1 . .
    H H25B 0.9836 0.3268 0.9438 0.046 Uiso calc R 1 1 . .
    C C26 0.92802(18) 0.25342(8) 1.02206(9) 0.0398(3) Uani d . 1 1 . .
    H H26A 0.8301 0.2261 1.0257 0.048 Uiso calc R 1 1 . .
    H H26B 0.9522 0.2803 1.0728 0.048 Uiso calc R 1 1 . .
    C C27 1.07163(19) 0.20804(9) 1.01883(10) 0.0479(4) Uani d . 1 1 . .
    H H27A 1.1707 0.2349 1.0162 0.057 Uiso calc R 1 1 . .
    H H27B 1.0486 0.1810 0.9682 0.057 Uiso calc R 1 1 . .
    C C28 1.1057(3) 0.16282(13) 1.09237(14) 0.0802(7) Uani d . 1 1 . .
    H H28A 1.0070 0.1369 1.0961 0.096 Uiso calc R 1 1 . .
    H H28B 1.1359 0.1893 1.1424 0.096 Uiso calc R 1 1 . .
    H H28C 1.1963 0.1329 1.0864 0.096 Uiso calc R 1 1 . .
    C C29 0.3849(2) 0.22518(8) 0.38231(9) 0.0450(4) Uani d . 1 1 . .
    H H29A 0.4614 0.2573 0.3640 0.054 Uiso calc R 1 1 . .
    H H29B 0.2775 0.2471 0.3812 0.054 Uiso calc R 1 1 . .
    C C30 0.3653(2) 0.16535(9) 0.32649(10) 0.0513(4) Uani d . 1 1 . .
    H H30A 0.3280 0.1805 0.2693 0.062 Uiso calc R 1 1 . .
    H H30B 0.4743 0.1444 0.3288 0.062 Uiso calc R 1 1 . .
    C C31 0.2476(2) 0.11429(10) 0.34659(12) 0.0576(5) Uani d . 1 1 . .
    H H31A 0.1405 0.1356 0.3485 0.069 Uiso calc R 1 1 . .
    H H31B 0.2895 0.0961 0.4018 0.069 Uiso calc R 1 1 . .
    C C32 0.2216(3) 0.05793(10) 0.28513(12) 0.0640(5) Uani d . 1 1 . .
    H H32A 0.3284 0.0404 0.2773 0.077 Uiso calc R 1 1 . .
    H H32B 0.1616 0.0742 0.2325 0.077 Uiso calc R 1 1 . .
    H H32C 0.1579 0.0228 0.3059 0.077 Uiso calc R 1 1 . .
loop_
    _atom_site_aniso_label
    _atom_site_aniso_U_11
    _atom_site_aniso_U_22
    _atom_site_aniso_U_33
    _atom_site_aniso_U_12
    _atom_site_aniso_U_13
    _atom_site_aniso_U_23
    F1 0.1195(12) 0.0818(9) 0.0989(10) 0.0636(9) -0.0436(9) -0.0190(8)
    F2 0.0509(6) 0.0487(5) 0.0696(7) -0.0224(4) -0.0023(5) 0.0128(5)
    O1 0.0498(6) 0.0446(6) 0.0423(6) -0.0115(5) 0.0087(5) -0.0009(5)
    O2 0.0314(5) 0.0375(5) 0.0448(6) 0.0028(4) 0.0034(4) -0.0010(4)
    O3 0.0672(7) 0.0353(5) 0.0363(6) 0.0048(5) -0.0103(5) -0.0082(4)
    O4 0.0463(6) 0.0388(5) 0.0322(5) -0.0041(4) -0.0056(4) 0.0028(4)
    C1 0.0283(6) 0.0300(7) 0.0351(7) 0.0008(5) 0.0040(5) -0.0022(5)
    C2 0.0325(7) 0.0353(7) 0.0367(7) 0.0024(5) 0.0017(6) -0.0040(6)
    C3 0.0348(7) 0.0335(7) 0.0450(8) -0.0030(6) 0.0040(6) -0.0093(6)
    C4 0.0354(7) 0.0281(7) 0.0494(8) -0.0024(5) 0.0082(6) -0.0016(6)
    C5 0.0373(7) 0.0292(7) 0.0501(9) -0.0004(6) 0.0048(6) 0.0070(6)
    C6 0.0354(7) 0.0390(8) 0.0410(8) -0.0004(6) -0.0008(6) 0.0101(6)
    C7 0.0267(6) 0.0365(7) 0.0360(7) -0.0029(5) 0.0016(5) 0.0016(6)
    C8 0.0250(6) 0.0307(7) 0.0343(7) -0.0020(5) 0.0043(5) 0.0012(5)
    C9 0.0238(6) 0.0306(7) 0.0350(7) -0.0009(5) 0.0054(5) -0.0002(5)
    C10 0.0288(6) 0.0309(7) 0.0421(8) -0.0007(5) 0.0073(6) 0.0008(6)
    C11 0.0439(8) 0.0330(7) 0.0262(6) -0.0036(6) 0.0030(5) -0.0040(5)
    C12 0.0572(9) 0.0293(7) 0.0307(7) 0.0032(6) -0.0050(6) -0.0053(6)
    C13 0.0858(13) 0.0362(8) 0.0443(9) -0.0033(8) -0.0083(9) 0.0017(7)
    C14 0.124(2) 0.0338(9) 0.0534(11) 0.0130(11) -0.0264(12) 0.0031(8)
    C15 0.0836(15) 0.0515(11) 0.0615(12) 0.0295(11) -0.0238(11) -0.0164(9)
    C16 0.0592(11) 0.0634(12) 0.0534(10) 0.0226(9) -0.0078(8) -0.0186(9)
    C17 0.0502(9) 0.0459(9) 0.0392(8) 0.0112(7) -0.0014(7) -0.0071(7)
    C18 0.0312(7) 0.0328(7) 0.0253(6) 0.0001(5) 0.0012(5) -0.0007(5)
    C19 0.0347(7) 0.0310(7) 0.0268(6) -0.0023(5) 0.0002(5) 0.0008(5)
    C20 0.0403(8) 0.0338(7) 0.0491(9) 0.0004(6) 0.0046(6) -0.0003(6)
    C21 0.0551(10) 0.0290(7) 0.0616(10) -0.0069(7) 0.0044(8) -0.0001(7)
    C22 0.0418(8) 0.0389(8) 0.0416(8) -0.0143(6) -0.0025(6) 0.0077(6)
    C23 0.0332(7) 0.0435(8) 0.0455(8) -0.0037(6) 0.0025(6) 0.0066(6)
    C24 0.0355(7) 0.0315(7) 0.0422(8) -0.0007(6) 0.0029(6) 0.0014(6)
    C25 0.0406(8) 0.0385(8) 0.0357(7) -0.0051(6) 0.0067(6) -0.0106(6)
    C26 0.0393(8) 0.0463(8) 0.0343(7) -0.0035(6) 0.0076(6) -0.0082(6)
    C27 0.0377(8) 0.0635(10) 0.0422(8) 0.0031(7) 0.0059(6) 0.0009(7)
    C28 0.0728(14) 0.1043(18) 0.0640(13) 0.0279(13) 0.0127(10) 0.0292(12)
    C29 0.0511(9) 0.0500(9) 0.0313(7) -0.0034(7) 0.0001(6) 0.0089(6)
    C30 0.0527(9) 0.0664(11) 0.0341(8) -0.0017(8) 0.0054(7) 0.0011(7)
    C31 0.0510(10) 0.0684(12) 0.0541(10) -0.0076(8) 0.0113(8) -0.0129(9)
    C32 0.0810(13) 0.0589(11) 0.0475(10) -0.0034(10) -0.0018(9) -0.0066(8)
_geom_special_details
;
All e.s.d.'s (except the e.s.d. in the dihedral angle between two l.s. planes)
are estimated using the full covariance matrix. The cell e.s.d.'s are taken
into account individually in the estimation of e.s.d.'s in distances, angles
and torsion angles; correlations between e.s.d.'s in cell parameters are only
used when they are defined by crystal symmetry. An approximate (isotropic)
treatment of cell e.s.d.'s is used for estimating e.s.d.'s involving l.s.
planes.
;
loop_
    _geom_bond_atom_site_label_1
    _geom_bond_atom_site_label_2
    _geom_bond_site_symmetry_2
    _geom_bond_distance
    _geom_bond_publ_flag
    F1 C15 . 1.359(2) ?
    F2 C22 . 1.3566(16) ?
    O1 C11 . 1.2160(18) ?
    O2 C18 . 1.2199(16) ?
    O3 C2 . 1.3620(17) ?
    O3 C25 . 1.4294(16) ?
    O4 C7 . 1.3622(17) ?
    O4 C29 . 1.4337(17) ?
    C1 C2 . 1.3830(19) ?
    C1 C9 . 1.4297(19) ?
    C1 C11 . 1.5070(19) ?
    C2 C3 . 1.409(2) ?
    C3 C4 . 1.363(2) ?
    C3 H3 . 0.9500 ?
    C4 C10 . 1.413(2) ?
    C4 H4 . 0.9500 ?
    C5 C6 . 1.358(2) ?
    C5 C10 . 1.413(2) ?
    C5 H5 . 0.9500 ?
    C6 C7 . 1.414(2) ?
    C6 H6 . 0.9500 ?
    C7 C8 . 1.3839(19) ?
    C8 C9 . 1.4281(18) ?
    C8 C18 . 1.5076(18) ?
    C9 C10 . 1.4312(19) ?
    C11 C12 . 1.495(2) ?
    C12 C17 . 1.390(2) ?
    C12 C13 . 1.391(2) ?
    C13 C14 . 1.402(3) ?
    C13 H13 . 0.9500 ?
    C14 C15 . 1.365(4) ?
    C14 H14 . 0.9500 ?
    C15 C16 . 1.359(3) ?
    C16 C17 . 1.388(2) ?
    C16 H16 . 0.9500 ?
    C17 H17 . 0.9500 ?
    C18 C19 . 1.4876(18) ?
    C19 C20 . 1.386(2) ?
    C19 C24 . 1.3904(19) ?
    C20 C21 . 1.382(2) ?
    C20 H20 . 0.9500 ?
    C21 C22 . 1.372(2) ?
    C21 H21 . 0.9500 ?
    C22 C23 . 1.373(2) ?
    C23 C24 . 1.388(2) ?
    C23 H23 . 0.9500 ?
    C24 H24 . 0.9500 ?
    C25 C26 . 1.506(2) ?
    C25 H25A . 0.9900 ?
    C25 H25B . 0.9900 ?
    C26 C27 . 1.508(2) ?
    C26 H26A . 0.9900 ?
    C26 H26B . 0.9900 ?
    C27 C28 . 1.508(3) ?
    C27 H27A . 0.9900 ?
    C27 H27B . 0.9900 ?
    C28 H28A . 0.9800 ?
    C28 H28B . 0.9800 ?
    C28 H28C . 0.9800 ?
    C29 C30 . 1.514(2) ?
    C29 H29A . 0.9900 ?
    C29 H29B . 0.9900 ?
    C30 C31 . 1.495(3) ?
    C30 H30A . 0.9900 ?
    C30 H30B . 0.9900 ?
    C31 C32 . 1.517(2) ?
    C31 H31A . 0.9900 ?
    C31 H31B . 0.9900 ?
    C32 H32A . 0.9800 ?
    C32 H32B . 0.9800 ?
    C32 H32C . 0.9800 ?
loop_
    _geom_angle_atom_site_label_1
    _geom_angle_atom_site_label_2
    _geom_angle_atom_site_label_3
    _geom_angle_site_symmetry_1
    _geom_angle_site_symmetry_3
    _geom_angle
    _geom_angle_publ_flag
    C2 O3 C25 . . 120.83(11) ?
    C7 O4 C29 . . 119.42(11) ?
    C2 C1 C9 . . 120.04(12) ?
    C2 C1 C11 . . 115.87(12) ?
    C9 C1 C11 . . 123.58(12) ?
    O3 C2 C1 . . 114.97(12) ?
    O3 C2 C3 . . 123.29(13) ?
    C1 C2 C3 . . 121.69(13) ?
    C4 C3 C2 . . 118.98(13) ?
    C4 C3 H3 . . 120.5 ?
    C2 C3 H3 . . 120.5 ?
    C3 C4 C10 . . 121.83(13) ?
    C3 C4 H4 . . 119.1 ?
    C10 C4 H4 . . 119.1 ?
    C6 C5 C10 . . 122.08(13) ?
    C6 C5 H5 . . 119.0 ?
    C10 C5 H5 . . 119.0 ?
    C5 C6 C7 . . 119.06(13) ?
    C5 C6 H6 . . 120.5 ?
    C7 C6 H6 . . 120.5 ?
    O4 C7 C8 . . 115.38(12) ?
    O4 C7 C6 . . 123.22(12) ?
    C8 C7 C6 . . 121.31(13) ?
    C7 C8 C9 . . 120.23(12) ?
    C7 C8 C18 . . 116.83(12) ?
    C9 C8 C18 . . 122.08(11) ?
    C8 C9 C1 . . 124.26(12) ?
    C8 C9 C10 . . 117.89(12) ?
    C1 C9 C10 . . 117.84(12) ?
    C4 C10 C5 . . 121.04(13) ?
    C4 C10 C9 . . 119.56(13) ?
    C5 C10 C9 . . 119.39(13) ?
    O1 C11 C12 . . 121.51(13) ?
    O1 C11 C1 . . 119.57(13) ?
    C12 C11 C1 . . 118.86(12) ?
    C17 C12 C13 . . 119.27(16) ?
    C17 C12 C11 . . 122.02(14) ?
    C13 C12 C11 . . 118.71(16) ?
    C12 C13 C14 . . 119.3(2) ?
    C12 C13 H13 . . 120.3 ?
    C14 C13 H13 . . 120.3 ?
    C15 C14 C13 . . 119.01(19) ?
    C15 C14 H14 . . 120.5 ?
    C13 C14 H14 . . 120.5 ?
    C16 C15 F1 . . 119.4(2) ?
    C16 C15 C14 . . 123.20(18) ?
    F1 C15 C14 . . 117.4(2) ?
    C15 C16 C17 . . 117.9(2) ?
    C15 C16 H16 . . 121.0 ?
    C17 C16 H16 . . 121.0 ?
    C16 C17 C12 . . 121.23(17) ?
    C16 C17 H17 . . 119.4 ?
    C12 C17 H17 . . 119.4 ?
    O2 C18 C19 . . 121.02(12) ?
    O2 C18 C8 . . 118.77(12) ?
    C19 C18 C8 . . 120.20(11) ?
    C20 C19 C24 . . 119.35(13) ?
    C20 C19 C18 . . 118.26(13) ?
    C24 C19 C18 . . 122.38(12) ?
    C21 C20 C19 . . 120.76(14) ?
    C21 C20 H20 . . 119.6 ?
    C19 C20 H20 . . 119.6 ?
    C22 C21 C20 . . 118.14(14) ?
    C22 C21 H21 . . 120.9 ?
    C20 C21 H21 . . 120.9 ?
    F2 C22 C21 . . 118.27(14) ?
    F2 C22 C23 . . 118.52(14) ?
    C21 C22 C23 . . 123.22(14) ?
    C22 C23 C24 . . 117.88(14) ?
    C22 C23 H23 . . 121.1 ?
    C24 C23 H23 . . 121.1 ?
    C23 C24 C19 . . 120.64(13) ?
    C23 C24 H24 . . 119.7 ?
    C19 C24 H24 . . 119.7 ?
    O3 C25 C26 . . 106.19(12) ?
    O3 C25 H25A . . 110.5 ?
    C26 C25 H25A . . 110.5 ?
    O3 C25 H25B . . 110.5 ?
    C26 C25 H25B . . 110.5 ?
    H25A C25 H25B . . 108.7 ?
    C25 C26 C27 . . 114.69(12) ?
    C25 C26 H26A . . 108.6 ?
    C27 C26 H26A . . 108.6 ?
    C25 C26 H26B . . 108.6 ?
    C27 C26 H26B . . 108.6 ?
    H26A C26 H26B . . 107.6 ?
    C26 C27 C28 . . 112.29(15) ?
    C26 C27 H27A . . 109.1 ?
    C28 C27 H27A . . 109.1 ?
    C26 C27 H27B . . 109.1 ?
    C28 C27 H27B . . 109.1 ?
    H27A C27 H27B . . 107.9 ?
    C27 C28 H28A . . 109.5 ?
    C27 C28 H28B . . 109.5 ?
    H28A C28 H28B . . 109.5 ?
    C27 C28 H28C . . 109.5 ?
    H28A C28 H28C . . 109.5 ?
    H28B C28 H28C . . 109.5 ?
    O4 C29 C30 . . 107.38(13) ?
    O4 C29 H29A . . 110.2 ?
    C30 C29 H29A . . 110.2 ?
    O4 C29 H29B . . 110.2 ?
    C30 C29 H29B . . 110.2 ?
    H29A C29 H29B . . 108.5 ?
    C31 C30 C29 . . 115.01(14) ?
    C31 C30 H30A . . 108.5 ?
    C29 C30 H30A . . 108.5 ?
    C31 C30 H30B . . 108.5 ?
    C29 C30 H30B . . 108.5 ?
    H30A C30 H30B . . 107.5 ?
    C30 C31 C32 . . 113.15(16) ?
    C30 C31 H31A . . 108.9 ?
    C32 C31 H31A . . 108.9 ?
    C30 C31 H31B . . 108.9 ?
    C32 C31 H31B . . 108.9 ?
    H31A C31 H31B . . 107.8 ?
    C31 C32 H32A . . 109.5 ?
    C31 C32 H32B . . 109.5 ?
    H32A C32 H32B . . 109.5 ?
    C31 C32 H32C . . 109.5 ?
    H32A C32 H32C . . 109.5 ?
    H32B C32 H32C . . 109.5 ?
loop_
    _geom_torsion_atom_site_label_1
    _geom_torsion_atom_site_label_2
    _geom_torsion_atom_site_label_3
    _geom_torsion_atom_site_label_4
    _geom_torsion_site_symmetry_1
    _geom_torsion_site_symmetry_2
    _geom_torsion_site_symmetry_3
    _geom_torsion_site_symmetry_4
    _geom_torsion
    _geom_torsion_publ_flag
    C25 O3 C2 C1 . . . . -167.14(12) ?
    C25 O3 C2 C3 . . . . 10.4(2) ?
    C9 C1 C2 O3 . . . . 176.55(12) ?
    C11 C1 C2 O3 . . . . 4.41(18) ?
    C9 C1 C2 C3 . . . . -1.0(2) ?
    C11 C1 C2 C3 . . . . -173.19(13) ?
    O3 C2 C3 C4 . . . . -175.24(13) ?
    C1 C2 C3 C4 . . . . 2.2(2) ?
    C2 C3 C4 C10 . . . . -1.2(2) ?
    C10 C5 C6 C7 . . . . -0.8(2) ?
    C29 O4 C7 C8 . . . . -177.39(12) ?
    C29 O4 C7 C6 . . . . -0.9(2) ?
    C5 C6 C7 O4 . . . . -173.93(13) ?
    C5 C6 C7 C8 . . . . 2.4(2) ?
    O4 C7 C8 C9 . . . . 174.85(11) ?
    C6 C7 C8 C9 . . . . -1.7(2) ?
    O4 C7 C8 C18 . . . . 5.22(17) ?
    C6 C7 C8 C18 . . . . -171.35(12) ?
    C7 C8 C9 C1 . . . . -179.36(12) ?
    C18 C8 C9 C1 . . . . -10.28(19) ?
    C7 C8 C9 C10 . . . . -0.46(18) ?
    C18 C8 C9 C10 . . . . 168.62(12) ?
    C2 C1 C9 C8 . . . . 177.88(12) ?
    C11 C1 C9 C8 . . . . -10.6(2) ?
    C2 C1 C9 C10 . . . . -1.01(18) ?
    C11 C1 C9 C10 . . . . 170.50(12) ?
    C3 C4 C10 C5 . . . . -179.85(13) ?
    C3 C4 C10 C9 . . . . -0.9(2) ?
    C6 C5 C10 C4 . . . . 177.59(14) ?
    C6 C5 C10 C9 . . . . -1.4(2) ?
    C8 C9 C10 C4 . . . . -177.00(12) ?
    C1 C9 C10 C4 . . . . 1.96(18) ?
    C8 C9 C10 C5 . . . . 1.97(18) ?
    C1 C9 C10 C5 . . . . -179.06(12) ?
    C2 C1 C11 O1 . . . . 112.36(15) ?
    C9 C1 C11 O1 . . . . -59.48(18) ?
    C2 C1 C11 C12 . . . . -64.77(16) ?
    C9 C1 C11 C12 . . . . 123.39(14) ?
    O1 C11 C12 C17 . . . . 163.03(14) ?
    C1 C11 C12 C17 . . . . -19.90(19) ?
    O1 C11 C12 C13 . . . . -17.7(2) ?
    C1 C11 C12 C13 . . . . 159.41(13) ?
    C17 C12 C13 C14 . . . . 1.1(2) ?
    C11 C12 C13 C14 . . . . -178.22(15) ?
    C12 C13 C14 C15 . . . . -0.5(3) ?
    C13 C14 C15 C16 . . . . -1.0(3) ?
    C13 C14 C15 F1 . . . . 179.03(15) ?
    F1 C15 C16 C17 . . . . -178.29(15) ?
    C14 C15 C16 C17 . . . . 1.7(3) ?
    C15 C16 C17 C12 . . . . -1.0(2) ?
    C13 C12 C17 C16 . . . . -0.4(2) ?
    C11 C12 C17 C16 . . . . 178.95(14) ?
    C7 C8 C18 O2 . . . . 108.25(14) ?
    C9 C8 C18 O2 . . . . -61.18(17) ?
    C7 C8 C18 C19 . . . . -70.66(16) ?
    C9 C8 C18 C19 . . . . 119.90(13) ?
    O2 C18 C19 C20 . . . . -11.03(19) ?
    C8 C18 C19 C20 . . . . 167.86(13) ?
    O2 C18 C19 C24 . . . . 167.79(13) ?
    C8 C18 C19 C24 . . . . -13.32(19) ?
    C24 C19 C20 C21 . . . . 0.7(2) ?
    C18 C19 C20 C21 . . . . 179.59(14) ?
    C19 C20 C21 C22 . . . . -1.2(2) ?
    C20 C21 C22 F2 . . . . -179.14(14) ?
    C20 C21 C22 C23 . . . . 0.8(3) ?
    F2 C22 C23 C24 . . . . 179.99(13) ?
    C21 C22 C23 C24 . . . . 0.1(2) ?
    C22 C23 C24 C19 . . . . -0.5(2) ?
    C20 C19 C24 C23 . . . . 0.2(2) ?
    C18 C19 C24 C23 . . . . -178.65(13) ?
    C2 O3 C25 C26 . . . . 174.59(12) ?
    O3 C25 C26 C27 . . . . 62.58(16) ?
    C25 C26 C27 C28 . . . . -179.43(16) ?
    C7 O4 C29 C30 . . . . 170.00(12) ?
    O4 C29 C30 C31 . . . . 61.91(19) ?
    C29 C30 C31 C32 . . . . 175.40(16) ?
loop_
    _geom_hbond_atom_site_label_D
    _geom_hbond_atom_site_label_H
    _geom_hbond_atom_site_label_A
    _geom_hbond_site_symmetry_D
    _geom_hbond_site_symmetry_H
    _geom_hbond_site_symmetry_A
    _geom_hbond_distance_DH
    _geom_hbond_distance_HA
    _geom_hbond_distance_DA
    _geom_hbond_angle_DHA
    _geom_hbond_publ_flag
    C27 H27B Cg1 1_555 1_555 1_555 0.99 2.79 3.7754(19) 175 y
    C26 H26A Cg2 1_555 1_555 4_555 0.99 2.54 3.4239(16) 145 y
    C3 H3 F2 1_555 1_555 2_656 0.95 2.50 3.4408(17) 169 y
_iucr_refine_instructions_details
;
TITL YonezawaLab_120723_3_
CELL  1.54187 8.26012 20.23093 16.52676 90.000 99.918 90.000
ZERR  4 0.00015 0.00037 0.00030 0.000 0.001 0.000
LATT 1
SYMM    -X, .50+Y, .50-Z
SFAC C H O F
UNIT 128 120 16 8
SHEL 99999.000000 0.000000
L.S. 20
FMAP 2
PLAN -47
WPDB -2
HTAB
BOND $H
CONF
LIST 4
TEMP -80.0
ACTA
SIZE 0.600 0.500 0.500
WGHT    0.057300    1.081400
EXTI    0.019844
FVAR       1.85246
F1    4    1.267629    0.026569    0.894532    11.00000    0.11949    0.08176 =
         0.09886   -0.01903   -0.04361    0.06356
F2    4    0.046180   -0.021584    0.583233    11.00000    0.05086    0.04871 =
         0.06961    0.01278   -0.00227   -0.02237
O1    3    0.562469    0.147334    0.776138    11.00000    0.04984    0.04457 =
         0.04232   -0.00086    0.00872   -0.01150
O2    3    0.724840    0.123114    0.611731    11.00000    0.03136    0.03746 =
         0.04483   -0.00104    0.00343    0.00281
O3    3    0.841512    0.258114    0.879223    11.00000    0.06723    0.03530 =
         0.03632   -0.00815   -0.01032    0.00479
O4    3    0.449053    0.202445    0.463686    11.00000    0.04625    0.03875 =
         0.03217    0.00282   -0.00558   -0.00410
C1    1    0.712839    0.240259    0.745154    11.00000    0.02831    0.02997 =
         0.03506   -0.00218    0.00397    0.00079
C2    1    0.784183    0.284849    0.804116    11.00000    0.03251    0.03531 =
         0.03669   -0.00397    0.00168    0.00240
C3    1    0.790042    0.353020    0.787427    11.00000    0.03477    0.03350 =
         0.04499   -0.00931    0.00399   -0.00297
AFIX  43
H3    2    0.842873    0.382721    0.828111    11.00000   -1.20000
AFIX   0
C4    1    0.718749    0.375704    0.712014    11.00000    0.03545    0.02812 =
         0.04941   -0.00160    0.00822   -0.00237
AFIX  43
H4    2    0.720810    0.421757    0.701010    11.00000   -1.20000
AFIX   0
C5    1    0.568936    0.357028    0.571878    11.00000    0.03730    0.02917 =
         0.05011    0.00703    0.00482   -0.00037
AFIX  43
H5    2    0.568394    0.403346    0.562379    11.00000   -1.20000
AFIX   0
C6    1    0.499586    0.316357    0.510176    11.00000    0.03538    0.03903 =
         0.04100    0.01014   -0.00076   -0.00035
AFIX  43
H6    2    0.450086    0.334020    0.458556    11.00000   -1.20000
AFIX   0
C7    1    0.502095    0.247343    0.523847    11.00000    0.02671    0.03649 =
         0.03596    0.00159    0.00157   -0.00295
C8    1    0.568314    0.220841    0.599521    11.00000    0.02499    0.03068 =
         0.03430    0.00122    0.00428   -0.00203
C9    1    0.640105    0.263059    0.665255    11.00000    0.02381    0.03059 =
         0.03501   -0.00023    0.00543   -0.00094
C10   1    0.641872    0.332634    0.649757    11.00000    0.02877    0.03088 =
         0.04208    0.00077    0.00727   -0.00068
C11   1    0.697825    0.170287    0.774248    11.00000    0.04386    0.03304 =
         0.02616   -0.00403    0.00302   -0.00358
C12   1    0.850993    0.131798    0.803934    11.00000    0.05719    0.02932 =
         0.03075   -0.00527   -0.00495    0.00320
C13   1    0.842114    0.077333    0.854368    11.00000    0.08581    0.03620 =
         0.04428    0.00172   -0.00830   -0.00330
AFIX  43
H13   2    0.739816    0.064296    0.868211    11.00000   -1.20000
AFIX   0
C14   1    0.985659    0.041879    0.884560    11.00000    0.12433    0.03379 =
         0.05345    0.00312   -0.02639    0.01302
AFIX  43
H14   2    0.982077    0.004760    0.919414    11.00000   -1.20000
AFIX   0
C15   1    1.130589    0.061484    0.863134    11.00000    0.08365    0.05151 =
         0.06150   -0.01645   -0.02381    0.02949
C16   1    1.143079    0.113518    0.812594    11.00000    0.05921    0.06339 =
         0.05344   -0.01863   -0.00783    0.02255
AFIX  43
H16   2    1.245480    0.125103    0.797716    11.00000   -1.20000
AFIX   0
C17   1    1.001596    0.149217    0.783381    11.00000    0.05020    0.04594 =
         0.03919   -0.00709   -0.00135    0.01121
AFIX  43
H17   2    1.007780    0.186246    0.748695    11.00000   -1.20000
AFIX   0
C18   1    0.587171    0.146745    0.604044    11.00000    0.03119    0.03277 =
         0.02526   -0.00068    0.00122    0.00005
C19   1    0.439608    0.103639    0.597676    11.00000    0.03469    0.03099 =
         0.02679    0.00078    0.00019   -0.00226
C20   1    0.458801    0.036411    0.586329    11.00000    0.04026    0.03377 =
         0.04911   -0.00029    0.00458    0.00037
AFIX  43
H20   2    0.564324    0.019304    0.582503    11.00000   -1.20000
AFIX   0
C21   1    0.326168   -0.006050    0.580512    11.00000    0.05512    0.02903 =
         0.06158   -0.00007    0.00437   -0.00687
AFIX  43
H21   2    0.338585   -0.052039    0.571700    11.00000   -1.20000
AFIX   0
C22   1    0.176101    0.020090    0.587821    11.00000    0.04175    0.03892 =
         0.04162    0.00774   -0.00252   -0.01426
C23   1    0.151210    0.086243    0.599601    11.00000    0.03325    0.04350 =
         0.04553    0.00659    0.00251   -0.00375
AFIX  43
H23   2    0.045608    0.102712    0.604463    11.00000   -1.20000
AFIX   0
C24   1    0.285237    0.128281    0.604177    11.00000    0.03552    0.03153 =
         0.04220    0.00144    0.00291   -0.00074
AFIX  43
H24   2    0.271379    0.174344    0.611827    11.00000   -1.20000
AFIX   0
C25   1    0.887126    0.299331    0.949712    11.00000    0.04064    0.03847 =
         0.03568   -0.01057    0.00673   -0.00515
AFIX  23
H25A  2    0.795182    0.328925    0.956860    11.00000   -1.20000
H25B  2    0.983638    0.326765    0.943783    11.00000   -1.20000
AFIX   0
C26   1    0.928020    0.253419    1.022058    11.00000    0.03934    0.04628 =
         0.03431   -0.00818    0.00757   -0.00351
AFIX  23
H26A  2    0.830067    0.226130    1.025739    11.00000   -1.20000
H26B  2    0.952190    0.280271    1.072784    11.00000   -1.20000
AFIX   0
C27   1    1.071629    0.208041    1.018829    11.00000    0.03768    0.06348 =
         0.04218    0.00095    0.00590    0.00307
AFIX  23
H27A  2    1.170696    0.234948    1.016200    11.00000   -1.20000
H27B  2    1.048560    0.181017    0.968213    11.00000   -1.20000
AFIX   0
C28   1    1.105689    0.162823    1.092374    11.00000    0.07278    0.10434 =
         0.06397    0.02922    0.01274    0.02790
AFIX 137
H28A  2    1.007028    0.136886    1.096078    11.00000   -1.20000
H28B  2    1.135888    0.189273    1.142374    11.00000   -1.20000
H28C  2    1.196277    0.132933    1.086449    11.00000   -1.20000
AFIX   0
C29   1    0.384940    0.225182    0.382307    11.00000    0.05106    0.04998 =
         0.03134    0.00890    0.00006   -0.00337
AFIX  23
H29A  2    0.461420    0.257337    0.363968    11.00000   -1.20000
H29B  2    0.277453    0.247118    0.381228    11.00000   -1.20000
AFIX   0
C30   1    0.365310    0.165349    0.326486    11.00000    0.05271    0.06643 =
         0.03413    0.00111    0.00539   -0.00172
AFIX  23
H30A  2    0.327951    0.180456    0.269343    11.00000   -1.20000
H30B  2    0.474324    0.144398    0.328802    11.00000   -1.20000
AFIX   0
C31   1    0.247620    0.114289    0.346589    11.00000    0.05102    0.06841 =
         0.05409   -0.01285    0.01128   -0.00758
AFIX  23
H31A  2    0.140499    0.135638    0.348501    11.00000   -1.20000
H31B  2    0.289495    0.096094    0.401838    11.00000   -1.20000
AFIX   0
C32   1    0.221576    0.057933    0.285131    11.00000    0.08101    0.05887 =
         0.04754   -0.00663   -0.00179   -0.00341
AFIX 137
H32A  2    0.328391    0.040405    0.277289    11.00000   -1.20000
H32B  2    0.161580    0.074176    0.232549    11.00000   -1.20000
H32C  2    0.157936    0.022821    0.305865    11.00000   -1.20000
HKLF 4
REM  YonezawaLab_120723_3_
REM R1 =  0.0445 for   4715 Fo > 4sig(Fo)  and  0.0459 for all   4971 data
REM    346 parameters refined using      0 restraints
END
WGHT      0.0573      1.0814
REM Highest difference peak  0.351,  deepest hole -0.414,  1-sigma level  0.043
Q1    1   1.1589 -0.0004  0.9099  11.00000  0.05    0.35
Q2    1   0.2506  0.1692  0.3446  11.00000  0.05    0.35
Q3    1   1.0846  0.0822  0.8204  11.00000  0.05    0.23
Q4    1   0.3604  0.1154  0.3206  11.00000  0.05    0.21
Q5    1   0.9211  0.2759  0.8586  11.00000  0.05    0.19
Q6    1   0.3801  0.1148  0.6174  11.00000  0.05    0.18
Q7    1   0.8745  0.0293  0.8963  11.00000  0.05    0.18
Q8    1   0.1855  0.1200  0.3961  11.00000  0.05    0.18
Q9    1   0.2489  0.0116  0.5596  11.00000  0.05    0.17
Q10   1   0.5722  0.1879  0.6030  11.00000  0.05    0.16
Q11   1   0.6935  0.2465  0.7027  11.00000  0.05    0.15
Q12   1   0.4518  0.0710  0.6199  11.00000  0.05    0.15
Q13   1   0.7169  0.2074  0.7518  11.00000  0.05    0.15
Q14   1   0.6296  0.2373  0.6246  11.00000  0.05    0.14
Q15   1   0.3059  0.0639  0.2536  11.00000  0.05    0.14
Q16   1   0.9139  0.1265  0.7734  11.00000  0.05    0.14
Q17   1   0.5641  0.2399  0.6363  11.00000  0.05    0.14
Q18   1   0.5014  0.1252  0.6027  11.00000  0.05    0.14
Q19   1   1.0222  0.0388  0.8517  11.00000  0.05    0.14
Q20   1   0.4707  0.1622  0.7584  11.00000  0.05    0.13
Q21   1   0.6305  0.3008  0.6608  11.00000  0.05    0.13
Q22   1   0.3881  0.0105  0.6216  11.00000  0.05    0.13
Q23   1   0.5812  0.2326  0.5638  11.00000  0.05    0.13
Q24   1   0.9603  0.2075  1.0141  11.00000  0.05    0.13
Q25   1   0.6485  0.3526  0.6811  11.00000  0.05    0.13
Q26   1   0.8178  0.3610  0.7416  11.00000  0.05    0.13
Q27   1   0.4342  0.0739  0.5644  11.00000  0.05    0.12
Q28   1   0.0706  0.0378  0.2783  11.00000  0.05    0.12
Q29   1   0.3043 -0.0525  0.5262  11.00000  0.05    0.12
Q30   1   1.0343  0.1658  1.1379  11.00000  0.05    0.12
Q31   1   0.4992  0.2310  0.5763  11.00000  0.05    0.12
Q32   1   0.8454  0.0968  0.8190  11.00000  0.05    0.12
Q33   1   0.2042  0.1075  0.5771  11.00000  0.05    0.11
Q34   1   0.1590  0.0569  0.5627  11.00000  0.05    0.11
Q35   1   1.1459  0.2063  0.9746  11.00000  0.05    0.11
Q36   1   0.6986  0.2668  0.7787  11.00000  0.05    0.11
Q37   1   0.8261  0.1494  0.6224  11.00000  0.05    0.11
Q38   1   0.5325  0.0437  0.7236  11.00000  0.05    0.11
Q39   1   0.8256  0.3139  0.7848  11.00000  0.05    0.11
Q40   1   0.7874  0.2566  0.7622  11.00000  0.05    0.10
Q41   1   0.2950  0.0026  0.6186  11.00000  0.05    0.10
Q42   1   0.1166  0.1674  0.3035  11.00000  0.05    0.10
Q43   1   0.5133  0.2821  0.5177  11.00000  0.05    0.10
Q44   1   0.3787  0.0172  0.5604  11.00000  0.05    0.10
Q45   1   0.4349  0.1671  0.2754  11.00000  0.05    0.10
Q46   1   0.6552  0.0703  0.8817  11.00000  0.05    0.10
Q47   1   0.3310  0.6802  0.5957  11.00000  0.05    0.10
;
data_global
_journal_date_recd_electronic     2012-10-27
_journal_date_accepted     2012-10-30
_journal_name_full     'Acta Crystallographica, Section E'
_journal_year     2012
_journal_volume     68
_journal_issue     12
_journal_page_first     o3287
_journal_page_last     o3287
_journal_paper_category     QO
_journal_paper_doi     10.1107/S1600536812044923
_journal_coeditor_code     SU2520
_publ_contact_author_name     'Akiko Okamoto'
_publ_contact_author_address
;
Department of Organic and Polymer Materials Chemistry,
Tokyo University of Agriculture & Technology (TUAT),
Koganei, Tokyo 184.8588, Japan
;
_publ_contact_author_email     'aokamoto@cc.tuat.ac.jp'
_publ_contact_author_fax     '+81-42-388-7291'
_publ_contact_author_phone     '+81-42-388-7601'
_publ_section_title
;
[2,7-Dibutoxy-8-(4-fluorobenzoyl)naphthalen-1-yl](4-fluorophenyl)methanone
;
loop_
    _publ_author_name
    _publ_author_footnote
    _publ_author_address
    'Hijikata, Daichi' ?
;
Department of Organic and Polymer Materials Chemistry,
Tokyo University of Agriculture & Technology (TUAT),
Koganei, Tokyo 184.8588, Japan
;
    'Sasagawa, Kosuke' .
;
Department of Organic and Polymer Materials Chemistry,
Tokyo University of Agriculture & Technology (TUAT),
Koganei, Tokyo 184.8588, Japan
;
    'Yoshiwaka, Sayaka' .
;
Department of Organic and Polymer Materials Chemistry,
Tokyo University of Agriculture & Technology (TUAT),
Koganei, Tokyo 184.8588, Japan
;
    'Okamoto, Akiko' .
;
Department of Organic and Polymer Materials Chemistry,
Tokyo University of Agriculture & Technology (TUAT),
Koganei, Tokyo 184.8588, Japan
;
    'Yonezawa, Noriyuki' .
;
Department of Organic and Polymer Materials Chemistry,
Tokyo University of Agriculture & Technology (TUAT),
Koganei, Tokyo 184.8588, Japan
;
