# Supplementary material for: [2,7-Dibut­oxy-8-(4-fluoro­benzo­yl)naphthalen-1-yl](4-fluoro­phen­yl)methanone
Source: Acta Crystallogr Sect E Struct Rep Online. 2012 Nov 3;68(Pt 12):o3287. doi: 10.1107/S1600536812044923 (PMC3588833; doi:10.1107/S1600536812044923)
Supplement: Supplementary file 2 [file e-68-o3287-Isup2.hkl]

#
# h,k,l, Fc-squared, Fo-squared, sigma(Fo-squared) and status flag
#
data_I
_shelx_title ' YonezawaLab_120723_3_'
_shelx_refln_list_code          4
_shelx_F_calc_maximum      358.18
_exptl_crystal_F_000      1088.00
_reflns_d_resolution_high  0.8302
 
loop_
 _symmetry_equiv_pos_as_xyz
 'x, y, z'
 '-x, y+1/2, -z+1/2'
 '-x, -y, -z'
 'x, -y-1/2, z-1/2'
 
_cell_length_a     8.2601
_cell_length_b    20.2309
_cell_length_c    16.5268
_cell_angle_alpha  90.000
_cell_angle_beta   99.918
_cell_angle_gamma  90.000
 
_shelx_F_squared_multiplier     1.000
 
loop_
 _refln_index_h
 _refln_index_k
 _refln_index_l
 _refln_F_squared_calc
 _refln_F_squared_meas
 _refln_F_squared_sigma
 _refln_observed_status
   1   0   0      810.81      799.74     11.08 o
   2   0   0      503.77      429.81      4.51 o
   3   0   0     1940.88     1925.70     19.99 o
   4   0   0      285.69      291.59      2.68 o
   5   0   0      122.54      117.37      0.89 o
   6   0   0       30.84       29.85      0.95 o
   7   0   0      863.43      899.90     14.50 o
   8   0   0       56.94       54.92      1.35 o
   9   0   0       46.27       57.58      2.49 o
   1   1   0    10049.91     9498.76    123.36 o
   2   1   0      295.19      269.98      1.81 o
   3   1   0      137.52      115.94      0.70 o
   4   1   0       29.81       27.04      0.35 o
   5   1   0        0.12        1.51      0.18 o
   6   1   0        1.46        2.77      0.32 o
   7   1   0        4.56        5.25      0.55 o
   8   1   0       31.92       30.77      0.70 o
   9   1   0       85.62       97.99      2.75 o
   0   2   0    18272.66    15042.42    566.97 o
   1   2   0     9990.59     9363.51    159.33 o
   2   2   0     3110.43     2974.81     32.53 o
   3   2   0      477.99      469.58      3.20 o
   4   2   0      857.17      797.23      4.86 o
   5   2   0       97.23       90.75      0.55 o
   6   2   0       88.40       91.40      0.92 o
   7   2   0      170.62      173.76      1.97 o
   8   2   0       34.03       38.77      0.67 o
   9   2   0        1.64        1.35      0.32 o
   1   3   0    11561.41    10578.84    165.29 o
   2   3   0     3865.00     3649.31     32.23 o
   3   3   0      191.15      138.86      0.99 o
   4   3   0      232.27      247.08      1.53 o
   5   3   0      348.71      301.58      1.74 o
   6   3   0      131.81      115.44      1.11 o
   7   3   0        4.59        9.04      0.49 o
   8   3   0       30.50       27.90      0.63 o
   9   3   0       26.19       20.57      0.68 o
   0   4   0      180.88      159.80      1.78 o
   1   4   0     1006.96     1078.99      7.28 o
   2   4   0     2938.89     2960.54     23.51 o
   3   4   0       64.47       83.61      0.57 o
   4   4   0       17.05       18.23      0.23 o
   5   4   0       46.27       59.98      0.45 o
   6   4   0      317.13      331.86      2.87 o
   7   4   0     1610.24     1493.78     15.82 o
   8   4   0       31.67       41.54      0.74 o
   9   4   0       15.59       13.66      0.53 o
   1   5   0     1780.15     1669.51     14.07 o
   2   5   0     3530.47     3471.17     24.51 o
   3   5   0      204.95      203.01      1.21 o
   4   5   0     2825.40     3025.89     23.38 o
   5   5   0      190.58      202.02      1.43 o
   6   5   0      327.81      307.61      2.50 o
   7   5   0        4.38        2.53      0.33 o
   8   5   0       15.31       21.35      0.67 o
   9   5   0       17.46       28.86      0.71 o
   0   6   0     1649.65     1652.00     12.96 o
   1   6   0      923.56      856.25      5.80 o
   2   6   0     1564.44     1540.03     11.67 o
   3   6   0     3334.74     3515.94     26.15 o
   4   6   0      414.18      450.53      2.62 o
   5   6   0      177.78      181.78      1.59 o
   6   6   0        2.53        6.15      0.42 o
   7   6   0       20.67       19.58      0.61 o
   8   6   0       30.08       24.46      0.56 o
   9   6   0      125.54      112.62      2.93 o
   1   7   0     3097.64     3209.47     24.82 o
   2   7   0       71.84       75.39      0.54 o
   3   7   0      250.58      293.71      1.43 o
   4   7   0       42.76       35.01      0.32 o
   5   7   0        1.71        6.87      0.28 o
   6   7   0      228.89      260.31      2.44 o
   7   7   0        0.41        0.87      0.38 o
   8   7   0        0.66        1.46      0.38 o
   9   7   0        0.23        0.08      0.25 o
   0   8   0    11440.48    11768.57    187.14 o
   1   8   0      116.45      129.66      0.86 o
   2   8   0     2260.75     2364.90     16.66 o
   3   8   0      296.99      301.85      2.26 o
   4   8   0      537.70      431.57      2.33 o
   5   8   0        0.24        1.00      0.23 o
   6   8   0       81.11       53.64      0.87 o
   7   8   0      352.05      321.82      3.82 o
   8   8   0       25.51       29.91      0.72 o
   9   8   0      191.29      205.28      2.33 o
   1   9   0     2305.26     2614.51     19.68 o
   2   9   0       43.45       30.37      0.30 o
   3   9   0     3499.27     3817.98     34.02 o
   4   9   0       48.15       52.64      0.49 o
   5   9   0      479.62      472.85      4.40 o
   6   9   0        0.30        0.96      0.36 o
   7   9   0       84.20       78.54      1.07 o
   8   9   0      102.35       78.93      1.19 o
   9   9   0        2.46        1.45      0.35 o
   0  10   0     4379.31     4525.16     56.24 o
   1  10   0      137.12      149.37      1.07 o
   2  10   0       36.31       34.86      0.33 o
   3  10   0      132.37      141.17      1.02 o
   4  10   0        0.68        0.67      0.16 o
   5  10   0       82.16       77.70      1.20 o
   6  10   0       11.44       13.12      0.52 o
   7  10   0        0.66        0.38      0.34 o
   8  10   0        7.11        6.59      0.46 o
   1  11   0     1857.53     2059.91     15.58 o
   2  11   0      705.73      864.97      5.20 o
   3  11   0      101.30      100.66      0.78 o
   4  11   0     1016.18      986.64      9.39 o
   5  11   0       72.14       53.32      1.07 o
   6  11   0      118.00       95.12      1.39 o
   7  11   0       87.27       85.92      1.32 o
   8  11   0        2.85        2.04      0.43 o
   0  12   0      146.40      114.59      2.26 o
   1  12   0        6.46       13.01      0.35 o
   2  12   0       11.81        9.99      0.29 o
   3  12   0        9.46       11.03      0.54 o
   4  12   0      658.43      637.72      6.02 o
   5  12   0        7.90        8.46      0.70 o
   6  12   0     1086.85     1050.69     12.65 o
   7  12   0      322.66      315.75      4.09 o
   8  12   0       45.85       51.95      0.88 o
   1  13   0       79.45      100.28      0.81 o
   2  13   0        1.97        1.72      0.23 o
   3  13   0       72.13       78.44      0.85 o
   4  13   0     1692.58     1623.67     20.64 o
   5  13   0       36.16       45.91      1.36 o
   6  13   0      110.43      106.31      1.64 o
   7  13   0       88.57      103.06      1.75 o
   8  13   0       15.80       13.89      0.53 o
   0  14   0        4.75        3.42      0.30 o
   1  14   0        0.06        2.77      0.28 o
   2  14   0        2.57        5.01      0.29 o
   3  14   0      119.33      116.38      1.80 o
   4  14   0      173.76      195.33      2.48 o
   5  14   0     1200.29     1196.62     14.78 o
   6  14   0      206.59      220.29      2.98 o
   7  14   0       82.54       85.30      1.23 o
   8  14   0       84.49       86.08      1.41 o
   1  15   0        2.34        5.38      0.39 o
   2  15   0      158.11      136.92      1.44 o
   3  15   0      321.72      294.31      3.86 o
   4  15   0      561.39      561.53      6.51 o
   5  15   0      279.88      281.12      3.36 o
   6  15   0       20.04       24.71      0.94 o
   7  15   0        4.79        4.57      0.54 o
   0  16   0        3.14        3.62      0.58 o
   1  16   0       49.81       45.70      0.76 o
   2  16   0      863.52      839.79      8.74 o
   3  16   0       18.35       20.65      0.63 o
   4  16   0      108.41      102.56      1.61 o
   5  16   0      859.55      844.88     10.38 o
   6  16   0      166.71      198.02      2.99 o
   7  16   0        1.10        0.80      0.40 o
   1  17   0      232.99      257.93      2.52 o
   2  17   0       36.74       37.89      0.76 o
   3  17   0      344.63      317.64      3.99 o
   4  17   0       85.90       79.70      1.39 o
   5  17   0        0.13        1.50      0.46 o
   6  17   0       46.99       46.05      1.16 o
   7  17   0        1.94        1.80      0.39 o
   0  18   0      360.14      322.47      4.91 o
   1  18   0       91.30       94.49      1.26 o
   2  18   0      275.59      279.76      3.19 o
   3  18   0      532.39      507.61      6.71 o
   4  18   0       42.85       40.28      0.97 o
   5  18   0       16.75       26.56      0.73 o
   6  18   0        3.39        2.32      0.53 o
   1  19   0       24.31       31.73      0.70 o
   2  19   0      264.01      224.30      2.67 o
   3  19   0       74.00       70.15      1.21 o
   4  19   0      207.88      235.14      3.29 o
   5  19   0        9.36       18.30      0.60 o
   6  19   0       74.90       96.13      1.71 o
   0  20   0        0.33        1.74      0.54 o
   1  20   0       23.51       14.02      0.70 o
   2  20   0      803.32      784.36     10.11 o
   3  20   0       70.20       71.00      1.24 o
   4  20   0        0.44        1.10      0.34 o
   5  20   0       28.58       33.63      1.09 o
   1  21   0       12.21       17.89      0.67 o
   2  21   0       19.21       26.06      0.77 o
   3  21   0        0.12        0.45      0.34 o
   4  21   0       36.62       49.97      1.01 o
   0  22   0       88.25      106.30      1.67 o
   1  22   0       97.70       97.89      1.34 o
   2  22   0        2.91        2.67      0.38 o
   3  22   0       30.79       20.53      0.73 o
   4  22   0        2.47        1.22      0.43 o
   1  23   0       15.90       17.58      0.53 o
   2  23   0      118.20      136.84      1.84 o
   3  23   0       69.30       82.39      1.89 o
   0  24   0       54.32       49.87      1.59 o
   1  24   0       18.20       20.66      0.95 o
  -9   1   1        0.01        0.12      0.25 o
  -8   1   1      131.56      105.78      1.93 o
  -7   1   1      254.88      243.92      2.82 o
  -6   1   1        8.33       14.31      0.32 o
  -5   1   1        2.79        6.53      0.31 o
  -4   1   1      368.11      386.97      2.50 o
  -3   1   1       26.24       31.16      0.21 o
  -2   1   1       90.16       70.88      0.54 o
  -1   1   1      480.67      567.61      3.84 o
   0   1   1     5382.62     5049.62     85.87 o
   1   1   1     3855.02     3621.68     43.63 o
   2   1   1      626.37      646.93      4.41 o
   3   1   1       15.46       15.18      0.25 o
   4   1   1       30.92       25.81      0.27 o
   5   1   1       47.87       67.19      0.49 o
   6   1   1        3.76        4.67      0.29 o
   7   1   1       20.04       44.26      0.84 o
   8   1   1      108.24      119.94      1.59 o
   9   1   1       15.67       11.95      0.51 o
  -9   2   1      106.16      122.28      2.62 o
  -8   2   1       52.18       48.41      0.76 o
  -7   2   1      911.75      956.24      9.38 o
  -6   2   1      231.36      207.67      2.11 o
  -5   2   1       80.12       83.45      0.65 o
  -4   2   1     1340.63     1471.31     10.75 o
  -3   2   1      389.27      480.50      3.41 o
  -2   2   1    13795.65    13528.64    191.61 o
  -1   2   1        1.35        8.87      0.16 o
   0   2   1     3145.62     3139.81     45.19 o
   1   2   1     1579.63     1578.31     10.58 o
   2   2   1      270.20      233.68      1.66 o
   3   2   1       90.54       95.42      0.69 o
   4   2   1     1270.91     1356.32      9.29 o
   5   2   1      103.75      129.33      0.82 o
   6   2   1        0.19        0.90      0.23 o
   7   2   1     2969.53     2985.12     44.67 o
   8   2   1       45.49       46.45      0.93 o
   9   2   1        5.16        3.54      0.43 o
  -9   3   1       29.64       21.61      0.57 o
  -8   3   1       11.12       16.64      0.62 o
  -7   3   1      202.57      212.71      2.06 o
  -6   3   1       30.40       30.68      0.69 o
  -5   3   1       47.97       58.33      0.42 o
  -4   3   1       28.99       40.79      0.33 o
  -3   3   1     1230.50     1350.22      9.39 o
  -2   3   1      356.58      428.90      3.52 o
  -1   3   1     4293.26     4190.09     42.12 o
   0   3   1      154.86      113.76      1.00 o
   1   3   1      329.35      372.35      2.69 o
   2   3   1     8657.85     8193.56    103.92 o
   3   3   1     2054.14     1998.26     18.37 o
   4   3   1      395.06      335.54      2.23 o
   5   3   1      453.04      451.59      2.87 o
   6   3   1     1738.33     1667.75     17.72 o
   7   3   1      490.51      502.69      5.23 o
   8   3   1      225.40      233.64      3.36 o
   9   3   1        3.03        1.20      0.40 o
  -9   4   1       49.20       38.32      1.00 o
  -8   4   1       77.76       99.34      1.16 o
  -7   4   1       96.51       77.20      1.00 o
  -6   4   1      273.43      252.38      2.18 o
  -5   4   1       12.02       16.24      0.29 o
  -4   4   1      427.07      363.49      2.27 o
  -3   4   1     2236.55     2532.86     22.06 o
  -2   4   1     7934.66     8074.60     89.77 o
  -1   4   1       56.70       30.25      0.26 o
   0   4   1     6014.96     5890.73     78.40 o
   1   4   1     1354.25     1456.06     11.72 o
   2   4   1     4473.73     4375.19     38.82 o
   3   4   1      278.77      254.66      1.37 o
   4   4   1     2932.39     3172.75     29.26 o
   5   4   1       29.67       36.37      0.37 o
   6   4   1       26.14       25.69      0.71 o
   7   4   1      161.97      153.22      1.57 o
   8   4   1       86.54       71.87      1.00 o
   9   4   1       11.88       14.21      0.47 o
  -9   5   1      228.96      232.54      4.68 o
  -8   5   1      305.29      291.95      3.58 o
  -7   5   1       15.85       24.09      0.61 o
  -6   5   1      720.88      643.61      5.58 o
  -5   5   1      512.15      426.98      3.13 o
  -4   5   1      676.83      647.38      5.03 o
  -3   5   1     2159.31     2115.64     15.62 o
  -2   5   1     3776.21     3652.91     28.24 o
  -1   5   1      331.57      333.65      2.23 o
   0   5   1     1080.77     1008.75      4.80 o
   1   5   1      497.18      501.16      2.70 o
   2   5   1       41.32       36.67      0.36 o
   3   5   1      256.70      274.06      1.65 o
   4   5   1      770.41      729.47      4.23 o
   5   5   1      232.46      294.14      1.79 o
   6   5   1      231.89      285.03      3.25 o
   7   5   1       35.05       32.25      0.67 o
   8   5   1        1.39        1.01      0.31 o
   9   5   1       21.58       15.69      0.80 o
  -9   6   1       31.45       36.54      0.82 o
  -8   6   1        5.04        4.10      0.48 o
  -7   6   1       18.11       13.21      0.47 o
  -6   6   1       14.58       13.58      0.43 o
  -5   6   1        0.61        4.01      0.24 o
  -4   6   1     2713.67     2793.68     20.84 o
  -3   6   1      616.30      626.07      3.65 o
  -2   6   1      895.44      841.10      6.50 o
  -1   6   1     1020.25      925.63      4.72 o
   0   6   1     2560.09     2635.45     16.51 o
   1   6   1     1479.96     1475.60     10.94 o
   2   6   1     1739.33     1652.54      9.73 o
   3   6   1       61.02       60.06      0.35 o
   4   6   1      102.57       90.41      0.54 o
   5   6   1      562.49      572.94      4.48 o
   6   6   1        0.48        3.53      0.38 o
   7   6   1       12.35       18.42      0.59 o
   8   6   1       19.45       19.03      0.54 o
   9   6   1       25.88       31.78      1.30 o
  -9   7   1      256.94      271.03      3.65 o
  -8   7   1        1.74        4.93      0.42 o
  -7   7   1       11.72       15.50      0.57 o
  -6   7   1      347.26      313.84      2.83 o
  -5   7   1        1.20        0.75      0.18 o
  -4   7   1      451.96      536.70      2.92 o
  -3   7   1       33.29       36.69      0.37 o
  -2   7   1     1450.70     1682.14     10.86 o
  -1   7   1     1865.06     1912.99     12.10 o
   0   7   1       91.00      116.19      0.86 o
   1   7   1      570.99      528.54      3.48 o
   2   7   1      478.64      457.37      2.80 o
   3   7   1     3715.86     4165.94     33.64 o
   4   7   1        0.35        1.04      0.19 o
   5   7   1      396.96      402.84      3.34 o
   6   7   1        1.34        4.60      0.40 o
   7   7   1      236.10      241.93      2.56 o
   8   7   1        4.10        3.37      0.35 o
   9   7   1       53.15       54.62      1.35 o
  -9   8   1       20.95       22.50      0.55 o
  -8   8   1       73.71       81.40      1.14 o
  -7   8   1       23.31       36.59      0.80 o
  -6   8   1        3.22        4.93      0.38 o
  -5   8   1      180.85      195.72      1.68 o
  -4   8   1      791.01      819.60      4.82 o
  -3   8   1       31.81       38.50      0.38 o
  -2   8   1       84.07       75.50      0.60 o
  -1   8   1        6.13        3.38      0.15 o
   0   8   1      864.55      792.43      4.34 o
   1   8   1      780.31      737.38      4.71 o
   2   8   1      162.61      200.40      1.18 o
   3   8   1       90.46       91.11      0.50 o
   4   8   1      173.82      171.46      1.16 o
   5   8   1        4.57        4.54      0.40 o
   6   8   1       36.81       30.51      0.72 o
   7   8   1       90.21       76.25      1.10 o
   8   8   1       14.70       19.28      0.59 o
   9   8   1        2.31        1.55      0.40 o
  -9   9   1        0.71        0.46      0.27 o
  -8   9   1       12.39       11.83      0.54 o
  -7   9   1      330.66      295.96      3.66 o
  -6   9   1        0.38        0.82      0.29 o
  -5   9   1      163.63      146.99      1.29 o
  -4   9   1        1.35        8.56      0.26 o
  -3   9   1        1.29        6.60      0.19 o
  -2   9   1      298.99      373.71      2.62 o
  -1   9   1      351.76      319.86      1.68 o
   0   9   1     9100.07     9751.02    103.79 o
   1   9   1     2414.90     2727.73     20.40 o
   2   9   1        1.64        2.06      0.25 o
   3   9   1       15.63       28.09      0.37 o
   4   9   1       84.42       93.27      0.73 o
   5   9   1        7.09       10.67      0.45 o
   6   9   1        0.08        4.52      0.44 o
   7   9   1       33.23       30.82      0.79 o
   8   9   1        0.00        0.90      0.33 o
   9   9   1       16.40       25.38      0.75 o
  -9  10   1        0.78        1.57      0.38 o
  -8  10   1        7.54        8.10      0.44 o
  -7  10   1      106.97      113.58      1.87 o
  -6  10   1        3.63        1.50      0.33 o
  -5  10   1       17.50       19.34      0.42 o
  -4  10   1      434.19      439.39      3.29 o
  -3  10   1       11.55        8.90      0.22 o
  -2  10   1      125.48      130.02      1.13 o
  -1  10   1       40.55       38.95      0.42 o
   0  10   1       71.71       93.96      0.52 o
   1  10   1     1966.10     2001.33     13.83 o
   2  10   1       90.49       78.81      0.66 o
   3  10   1       17.73       18.88      0.31 o
   4  10   1      234.08      219.35      2.42 o
   5  10   1      152.31      142.54      1.68 o
   6  10   1       65.55       64.95      1.14 o
   7  10   1       69.23       62.41      1.11 o
   8  10   1        5.08        3.32      0.36 o
  -8  11   1       16.50       13.70      0.59 o
  -7  11   1       13.40       22.58      0.72 o
  -6  11   1       26.53       19.62      0.60 o
  -5  11   1      105.92      101.10      1.07 o
  -4  11   1      355.39      305.93      2.63 o
  -3  11   1     1335.77     1505.35     10.58 o
  -2  11   1       44.96       53.90      0.47 o
  -1  11   1      541.35      552.55      3.12 o
   0  11   1       74.21      103.79      0.73 o
   1  11   1      661.63      690.76      4.18 o
   2  11   1       95.90       72.53      0.59 o
   3  11   1       23.21       25.32      0.40 o
   4  11   1        1.14        6.44      0.40 o
   5  11   1        1.23        1.63      0.49 o
   6  11   1       86.12       65.40      1.11 o
   7  11   1       57.26       69.29      1.37 o
   8  11   1      122.64      111.57      1.37 o
  -8  12   1       10.40        5.76      0.42 o
  -7  12   1      366.33      351.65      4.60 o
  -6  12   1      119.03      113.82      1.59 o
  -5  12   1       41.90       44.22      0.68 o
  -4  12   1      509.56      487.71      4.45 o
  -3  12   1      355.97      346.97      2.24 o
  -2  12   1     1168.62     1212.06      8.68 o
  -1  12   1        0.66        7.57      0.22 o
   0  12   1        1.21        6.27      0.23 o
   1  12   1       33.79       26.15      0.32 o
   2  12   1      794.17      826.64      5.45 o
   3  12   1       46.14       45.10      0.57 o
   4  12   1      795.34      764.53      7.86 o
   5  12   1       86.83       92.58      1.27 o
   6  12   1       30.71       20.15      0.65 o
   7  12   1      116.17      134.23      2.30 o
   8  12   1        0.24        1.09      0.32 o
  -8  13   1       44.83       53.33      0.80 o
  -7  13   1       14.75       14.93      0.69 o
  -6  13   1      802.65      748.37      9.14 o
  -5  13   1       24.87       33.12      0.93 o
  -4  13   1        0.67        0.72      0.30 o
  -3  13   1      131.71      108.61      1.13 o
  -2  13   1      143.07      149.68      1.66 o
  -1  13   1        3.38        9.11      0.28 o
   0  13   1       28.49       34.53      0.36 o
   1  13   1      100.68      115.74      0.94 o
   2  13   1      157.22      139.45      1.18 o
   3  13   1      667.89      587.21      6.02 o
   4  13   1       13.63       11.71      0.55 o
   5  13   1      208.33      204.83      3.57 o
   6  13   1       67.85       69.96      1.08 o
   7  13   1       21.72       19.09      0.57 o
   8  13   1       83.63       85.08      1.20 o
  -8  14   1       43.68       49.79      0.99 o
  -7  14   1      295.93      322.60      3.89 o
  -6  14   1      105.59       95.07      1.89 o
  -5  14   1      366.38      357.79      4.77 o
  -4  14   1      435.76      416.76      4.90 o
  -3  14   1      142.55      110.59      1.19 o
  -2  14   1       42.86       38.29      0.64 o
  -1  14   1      121.52      138.22      1.64 o
   0  14   1       25.82       27.38      0.43 o
   1  14   1       22.50       22.42      0.44 o
   2  14   1        1.17        1.95      0.37 o
   3  14   1      121.82      126.07      1.70 o
   4  14   1      467.28      420.41      4.67 o
   5  14   1      703.15      677.07      8.35 o
   6  14   1       35.79       38.02      1.17 o
   7  14   1       37.52       31.32      0.84 o
  -7  15   1        4.07        3.29      0.52 o
  -6  15   1       14.76       14.40      0.85 o
  -5  15   1       17.39       20.17      0.82 o
  -4  15   1      414.75      392.92      4.11 o
  -3  15   1       12.34       23.64      0.57 o
  -2  15   1      601.71      554.82      5.33 o
  -1  15   1       98.51      101.72      1.13 o
   0  15   1        0.04        1.00      0.25 o
   1  15   1       25.01       26.69      0.55 o
   2  15   1       60.50       62.13      0.90 o
   3  15   1     1223.83     1193.85     15.64 o
   4  15   1      104.36      101.52      1.71 o
   5  15   1      165.44      157.61      3.36 o
   6  15   1       49.54       58.24      1.10 o
   7  15   1        7.10       13.05      0.98 o
  -7  16   1       86.10       85.50      1.57 o
  -6  16   1      368.32      362.00      5.04 o
  -5  16   1      313.72      276.10      3.89 o
  -4  16   1        0.16        1.80      0.44 o
  -3  16   1       10.75        6.77      0.42 o
  -2  16   1      285.57      271.22      2.81 o
  -1  16   1        2.02        3.56      0.54 o
   0  16   1       54.41       59.37      0.92 o
   1  16   1       28.32       28.22      0.59 o
   2  16   1       44.52       41.98      0.91 o
   3  16   1       55.87       59.39      1.12 o
   4  16   1     1159.30     1156.53     14.85 o
   5  16   1       70.56       72.68      1.31 o
   6  16   1       63.75       72.30      1.27 o
   7  16   1        5.02        3.32      0.55 o
  -7  17   1        6.60        5.44      0.97 o
  -6  17   1       37.72       42.37      1.04 o
  -5  17   1      176.17      202.34      2.92 o
  -4  17   1       40.89       32.73      0.91 o
  -3  17   1     1331.78     1302.82     15.84 o
  -2  17   1      468.47      443.47      4.66 o
  -1  17   1       33.98       39.02      0.81 o
   0  17   1       31.63       16.71      0.64 o
   1  17   1      138.28      123.55      1.58 o
   2  17   1       63.92       72.84      1.24 o
   3  17   1       36.33       29.35      0.88 o
   4  17   1      182.47      202.11      2.47 o
   5  17   1       62.12       63.29      1.03 o
   6  17   1       14.12       19.71      0.87 o
  -6  18   1       69.48       74.87      1.26 o
  -5  18   1       18.02       17.78      0.65 o
  -4  18   1       21.48       29.25      0.96 o
  -3  18   1       39.44       36.04      0.76 o
  -2  18   1      756.49      731.30      7.52 o
  -1  18   1       41.70       33.87      0.74 o
   0  18   1       16.27       16.29      0.58 o
   1  18   1       40.78       40.25      1.67 o
   2  18   1      374.16      338.01      4.38 o
   3  18   1      310.28      321.81      4.34 o
   4  18   1       89.67       88.31      1.38 o
   5  18   1      228.74      231.16      2.78 o
   6  18   1       22.53       24.28      0.78 o
  -6  19   1        3.22        4.36      0.52 o
  -5  19   1        0.03        0.03      0.33 o
  -4  19   1        0.58        0.37      0.49 o
  -3  19   1       10.45        5.10      0.46 o
  -2  19   1       43.17       34.50      0.66 o
  -1  19   1      412.35      413.77      4.60 o
   0  19   1        1.88        0.61      0.31 o
   1  19   1      383.52      345.47      4.35 o
   2  19   1       44.04       49.86      1.12 o
   3  19   1        3.43        3.20      0.46 o
   4  19   1       13.50       15.31      0.68 o
   5  19   1       52.37       52.68      0.86 o
   6  19   1        0.97        0.46      0.40 o
  -5  20   1        3.26        2.88      0.48 o
  -4  20   1       26.85       24.54      0.83 o
  -3  20   1        0.28        0.29      0.28 o
  -2  20   1       16.50       21.65      0.58 o
  -1  20   1       22.53       17.81      0.60 o
   0  20   1      144.15      155.63      1.76 o
   1  20   1       39.02       27.11      0.85 o
   2  20   1        0.58        0.60      0.42 o
   3  20   1      136.18      142.34      1.91 o
   4  20   1       43.07       40.89      0.88 o
   5  20   1        4.28        0.67      0.50 o
  -5  21   1       88.45       93.75      1.46 o
  -4  21   1       66.54       67.19      1.19 o
  -3  21   1        2.75        3.64      0.39 o
  -2  21   1       45.32       42.77      0.89 o
  -1  21   1        1.71        3.17      0.34 o
   0  21   1        4.51        2.63      0.39 o
   1  21   1        1.63        0.60      0.36 o
   2  21   1       29.23       34.99      0.80 o
   3  21   1       42.54       41.20      0.90 o
   4  21   1       26.87       32.89      0.70 o
  -4  22   1       34.01       31.25      0.86 o
  -3  22   1       38.02       44.76      0.83 o
  -2  22   1      183.71      196.08      2.22 o
  -1  22   1        6.45        4.02      0.42 o
   0  22   1       25.12       29.47      0.80 o
   1  22   1      107.63      112.12      1.50 o
   2  22   1        0.24        1.07      0.32 o
   3  22   1       10.92        7.28      1.09 o
   4  22   1        2.65        2.71      0.59 o
  -3  23   1        9.71        9.79      0.68 o
  -2  23   1      268.31      275.21      4.55 o
  -1  23   1       92.21       74.06      0.95 o
   0  23   1       29.96       34.75      0.70 o
   1  23   1       16.86       13.72      0.49 o
   2  23   1        0.15        0.42      0.31 o
   3  23   1      139.17      167.42      2.70 o
  -1  24   1        1.38        0.96      0.44 o
   0  24   1        0.13        0.35      0.46 o
   1  24   1       13.57       14.79      0.93 o
  -9   0   2      131.85      105.27      3.62 o
  -8   0   2       75.89       93.10      3.79 o
  -7   0   2      417.72      409.80      8.16 o
  -6   0   2      263.87      200.86      2.94 o
  -5   0   2     2542.18     2496.65     26.72 o
  -4   0   2      106.25      140.03      1.72 o
  -3   0   2      875.92      897.20      8.23 o
  -2   0   2   128294.99   103534.25   2138.23 o
  -1   0   2     1605.49     1449.18     17.39 o
   0   0   2      179.52      174.78      1.66 o
   1   0   2        1.31        2.78      0.26 o
   2   0   2      221.62      216.10      1.56 o
   3   0   2     3151.04     3359.19     37.66 o
   4   0   2      104.68       85.77      0.76 o
   5   0   2      181.83      205.58      1.43 o
   6   0   2       56.69       45.52      1.60 o
   7   0   2     2217.65     2112.82     47.47 o
   8   0   2       53.72       42.59      1.56 o
   9   0   2        3.27        3.94      0.65 o
  -9   1   2        1.10        0.25      0.29 o
  -8   1   2       45.39       42.03      0.74 o
  -7   1   2       23.63       27.92      0.69 o
  -6   1   2       20.29       16.83      0.36 o
  -5   1   2     1253.91     1160.58      8.77 o
  -4   1   2      214.05      233.33      2.01 o
  -3   1   2     3960.45     4263.80     38.11 o
  -2   1   2     5343.91     5328.80     59.62 o
  -1   1   2    23895.99    23035.54    361.61 o
   0   1   2      145.95      128.95      0.83 o
   1   1   2        3.97        9.05      0.42 o
   2   1   2       24.40       26.47      0.26 o
   3   1   2      554.74      548.01      3.08 o
   4   1   2        9.53       10.38      0.25 o
   5   1   2        3.13        4.61      0.17 o
   6   1   2      874.04      861.79     10.41 o
   7   1   2      297.49      296.97      3.73 o
   8   1   2       54.01       58.42      1.36 o
   9   1   2       44.63       43.32      1.35 o
  -9   2   2       63.39       65.38      1.12 o
  -8   2   2        7.33        9.10      0.44 o
  -7   2   2      834.75      756.35      9.27 o
  -6   2   2      776.82      775.51      8.01 o
  -5   2   2      808.03      781.19      4.85 o
  -4   2   2       26.98       12.85      0.18 o
  -3   2   2    22713.81    22989.38    349.98 o
  -2   2   2    30184.99    30000.42    461.91 o
  -1   2   2       81.79      137.74      1.00 o
   0   2   2      219.30      175.44      1.22 o
   1   2   2      356.31      366.31      2.75 o
   2   2   2      382.94      347.56      2.15 o
   3   2   2      253.06      253.55      1.41 o
   4   2   2       25.53       30.02      0.27 o
   5   2   2      132.26      155.88      0.81 o
   6   2   2       43.40       44.46      0.68 o
   7   2   2       56.47       39.47      0.81 o
   8   2   2       26.67       20.62      0.79 o
   9   2   2        1.65        3.06      0.42 o
  -9   3   2        7.09        9.14      0.46 o
  -8   3   2       69.24       81.07      0.99 o
  -7   3   2      299.95      281.16      2.71 o
  -6   3   2       11.88       13.21      0.38 o
  -5   3   2       38.80       46.95      0.36 o
  -4   3   2       15.40       41.83      0.33 o
  -3   3   2     1541.52     1663.44     14.10 o
  -2   3   2      943.16     1134.57      8.29 o
  -1   3   2     1438.76     1369.46      8.62 o
   0   3   2        8.67        4.27      0.18 o
   1   3   2     7137.63     6789.02     86.56 o
   2   3   2      152.24      132.81      0.83 o
   3   3   2       18.44       19.18      0.20 o
   4   3   2       12.71       19.73      0.32 o
   5   3   2        9.10       10.01      0.28 o
   6   3   2      190.06      180.15      1.80 o
   7   3   2      325.45      297.87      3.22 o
   8   3   2       13.93       13.28      0.62 o
   9   3   2       25.04       23.27      0.64 o
  -9   4   2        0.01        0.53      0.31 o
  -8   4   2       19.04       13.59      0.48 o
  -7   4   2        0.66        2.05      0.43 o
  -6   4   2      168.29      173.14      1.71 o
  -5   4   2        0.82        2.29      0.33 o
  -4   4   2      398.76      367.31      2.89 o
  -3   4   2     1275.80     1367.19     10.20 o
  -2   4   2     3294.81     3490.19     27.92 o
  -1   4   2     4147.46     4046.98     39.43 o
   0   4   2    24027.78    21504.63    569.53 o
   1   4   2        5.37       10.59      0.20 o
   2   4   2      194.79      202.93      1.25 o
   3   4   2      106.15      125.52      0.73 o
   4   4   2        4.44        9.29      0.18 o
   5   4   2       35.52       32.68      0.44 o
   6   4   2        2.47        3.89      0.41 o
   7   4   2       82.27       68.12      0.91 o
   8   4   2       74.15       57.24      0.93 o
   9   4   2       11.00       17.06      0.54 o
  -9   5   2        4.79        2.78      0.30 o
  -8   5   2       21.57       19.00      0.61 o
  -7   5   2       59.65       70.35      1.22 o
  -6   5   2      287.44      281.05      2.36 o
  -5   5   2      559.12      630.63      4.01 o
  -4   5   2        6.95        5.69      0.15 o
  -3   5   2      208.29      273.33      2.08 o
  -2   5   2     4222.42     4237.35     37.04 o
  -1   5   2       23.72       36.79      0.33 o
   0   5   2    10778.50    10177.16    186.00 o
   1   5   2     3835.88     3878.97     40.77 o
   2   5   2       57.91       32.74      0.26 o
   3   5   2     1521.02     1716.48      9.83 o
   4   5   2       20.66       31.79      0.35 o
   5   5   2       13.59       10.03      0.33 o
   6   5   2      203.00      190.35      1.98 o
   7   5   2      287.97      298.85      2.78 o
   8   5   2        9.32       12.63      0.49 o
   9   5   2      118.14      134.83      1.82 o
  -9   6   2       17.34       19.28      0.72 o
  -8   6   2        6.90       11.43      0.54 o
  -7   6   2       28.32       19.36      0.55 o
  -6   6   2        1.87        1.33      0.30 o
  -5   6   2       89.07       80.89      0.74 o
  -4   6   2     1649.27     1756.74     11.79 o
  -3   6   2       36.36       34.14      0.44 o
  -2   6   2      381.35      423.16      2.48 o
  -1   6   2      176.98      132.61      0.80 o
   0   6   2        7.03        3.81      0.17 o
   1   6   2        5.35       15.33      0.21 o
   2   6   2      958.85      965.66      6.74 o
   3   6   2       15.37       11.05      0.22 o
   4   6   2     1036.91     1214.38      7.34 o
   5   6   2      293.70      322.13      2.51 o
   6   6   2       28.87       33.10      0.69 o
   7   6   2        1.01        3.43      0.66 o
   8   6   2       43.97       37.61      0.79 o
   9   6   2        0.73        0.27      0.27 o
  -9   7   2       16.84       17.34      0.50 o
  -8   7   2      164.14      161.75      1.71 o
  -7   7   2      107.89      114.12      1.31 o
  -6   7   2      344.55      324.87      3.04 o
  -5   7   2       22.51       35.89      0.47 o
  -4   7   2      349.68      425.29      2.83 o
  -3   7   2     5594.30     6130.79     58.14 o
  -2   7   2      383.51      360.22      2.23 o
  -1   7   2      141.11      163.78      1.07 o
   0   7   2     3701.56     3805.54     27.74 o
   1   7   2       51.47       70.72      0.56 o
   2   7   2       18.68       22.85      0.26 o
   3   7   2     2103.72     2181.93     14.91 o
   4   7   2     1953.65     2123.94     15.80 o
   5   7   2      576.48      565.86      5.09 o
   6   7   2       46.53       50.27      0.89 o
   7   7   2        0.94        3.29      0.42 o
   8   7   2        6.68        5.23      0.42 o
   9   7   2        0.29        0.86      0.36 o
  -9   8   2        2.69        2.18      0.29 o
  -8   8   2       52.86       41.64      0.91 o
  -7   8   2       24.62       25.04      0.66 o
  -6   8   2       69.69       75.48      1.06 o
  -5   8   2       87.92       61.70      0.61 o
  -4   8   2        6.50        3.00      0.17 o
  -3   8   2     1045.50      988.48      5.84 o
  -2   8   2       24.93       29.90      0.34 o
  -1   8   2       32.73       31.16      0.24 o
   0   8   2      373.41      414.96      2.58 o
   1   8   2      304.69      318.24      1.80 o
   2   8   2      338.57      348.03      2.08 o
   3   8   2        6.01        6.24      0.17 o
   4   8   2       34.08       37.30      0.44 o
   5   8   2      473.77      412.82      3.88 o
   6   8   2       18.03       17.09      0.77 o
   7   8   2      800.74      754.66      9.67 o
   8   8   2        9.44        9.91      0.44 o
   9   8   2        1.50        1.28      0.48 o
  -9   9   2        2.95        2.67      0.44 o
  -8   9   2       13.90        8.45      0.45 o
  -7   9   2       90.68       79.18      1.17 o
  -6   9   2        0.16        2.41      0.36 o
  -5   9   2       23.94       25.88      0.54 o
  -4   9   2       33.57       27.93      0.31 o
  -3   9   2      543.27      557.17      3.05 o
  -2   9   2        0.45        0.59      0.12 o
  -1   9   2     5310.53     5890.31     57.58 o
   0   9   2       18.14        8.13      0.30 o
   1   9   2      922.72      912.80      4.80 o
   2   9   2       49.38       58.20      0.51 o
   3   9   2     1077.59     1193.57     12.19 o
   4   9   2      133.56      135.73      1.24 o
   5   9   2      407.64      373.56      4.24 o
   6   9   2      374.29      342.03      3.87 o
   7   9   2        6.07        9.64      0.59 o
   8   9   2        2.14        6.07      0.44 o
  -9  10   2       34.80       38.95      0.97 o
  -8  10   2       15.01       16.35      0.52 o
  -7  10   2       51.20       39.89      0.92 o
  -6  10   2       84.81       75.26      0.99 o
  -5  10   2        9.47        6.18      0.52 o
  -4  10   2      198.24      199.64      1.26 o
  -3  10   2      740.67      703.47      4.35 o
  -2  10   2      563.56      630.83      3.62 o
  -1  10   2       20.66       35.48      0.40 o
   0  10   2     4117.95     4661.01     41.26 o
   1  10   2      661.32      624.28      4.14 o
   2  10   2      541.31      563.80      3.24 o
   3  10   2      236.80      186.09      1.58 o
   4  10   2       27.38       33.71      0.58 o
   5  10   2      216.02      195.29      2.23 o
   6  10   2       31.00       32.77      0.83 o
   7  10   2       83.15       87.77      1.33 o
   8  10   2        8.27        8.42      0.81 o
  -8  11   2       23.31       17.96      0.64 o
  -7  11   2      203.39      205.02      2.67 o
  -6  11   2        4.49        6.66      0.72 o
  -5  11   2      133.61      125.70      1.39 o
  -4  11   2      263.92      281.97      2.02 o
  -3  11   2      700.59      705.37      4.30 o
  -2  11   2      250.30      265.99      1.50 o
  -1  11   2       23.86       21.28      0.30 o
   0  11   2       18.37       25.40      0.31 o
   1  11   2      106.64      108.90      0.94 o
   2  11   2      202.97      197.81      1.32 o
   3  11   2      246.64      245.30      2.04 o
   4  11   2      104.84       96.07      1.37 o
   5  11   2      194.36      186.93      2.31 o
   6  11   2      165.31      149.48      2.36 o
   7  11   2      314.89      293.79      3.85 o
   8  11   2      128.46      114.72      1.63 o
  -8  12   2      388.64      398.86      4.41 o
  -7  12   2       35.08       30.33      0.82 o
  -6  12   2      101.38      108.57      1.34 o
  -5  12   2       35.73       42.86      0.76 o
  -4  12   2        0.99        1.43      0.33 o
  -3  12   2     1251.66     1287.80     10.70 o
  -2  12   2       14.62       18.17      0.46 o
  -1  12   2     1725.03     1683.05     13.35 o
   0  12   2       63.21       64.99      0.49 o
   1  12   2      135.53      108.92      0.87 o
   2  12   2      429.50      378.14      2.56 o
   3  12   2       34.90       31.90      0.68 o
   4  12   2      205.42      173.29      2.19 o
   5  12   2        5.22        1.50      0.39 o
   6  12   2      624.73      618.05      7.40 o
   7  12   2       94.85       93.69      1.33 o
   8  12   2       39.61       50.53      0.89 o
  -8  13   2        7.65        6.04      0.65 o
  -7  13   2       71.51       75.36      1.26 o
  -6  13   2      516.06      466.74      5.94 o
  -5  13   2      319.75      348.18      3.49 o
  -4  13   2      314.83      311.75      3.17 o
  -3  13   2      113.43      109.79      1.06 o
  -2  13   2      478.05      470.09      3.51 o
  -1  13   2        0.83        3.00      0.21 o
   0  13   2        3.28        0.93      0.17 o
   1  13   2        0.38        0.37      0.14 o
   2  13   2        1.90        3.31      0.26 o
   3  13   2     1642.68     1581.83     19.82 o
   4  13   2      409.55      377.02      4.07 o
   5  13   2       12.40       12.61      0.71 o
   6  13   2       18.28       13.14      0.56 o
   7  13   2      172.27      156.38      1.75 o
   8  13   2       78.95       83.91      1.28 o
  -8  14   2      104.70      102.74      1.49 o
  -7  14   2       64.41       54.20      1.01 o
  -6  14   2        0.85        0.61      0.48 o
  -5  14   2      413.36      345.29      4.11 o
  -4  14   2       51.30       50.62      0.92 o
  -3  14   2       56.31       60.60      0.79 o
  -2  14   2      106.47       96.35      1.12 o
  -1  14   2       80.52       92.97      0.94 o
   0  14   2      318.92      319.20      2.31 o
   1  14   2      245.80      248.42      1.82 o
   2  14   2      478.40      441.32      4.15 o
   3  14   2     3144.71     3222.67     49.03 o
   4  14   2     1796.77     1801.68     23.94 o
   5  14   2       51.50       39.01      1.00 o
   6  14   2      149.75      138.11      1.86 o
   7  14   2      207.86      234.08      3.69 o
  -7  15   2      109.20      124.96      2.22 o
  -6  15   2       56.15       59.10      1.52 o
  -5  15   2       27.80       38.03      0.94 o
  -4  15   2       21.95       12.49      0.53 o
  -3  15   2      350.95      339.36      3.56 o
  -2  15   2      162.25      158.62      1.74 o
  -1  15   2       47.98       49.84      0.75 o
   0  15   2       35.77       33.68      0.62 o
   1  15   2      306.32      293.62      3.13 o
   2  15   2      685.14      622.82      6.41 o
   3  15   2      352.24      360.74      4.38 o
   4  15   2     1159.72     1131.86     13.58 o
   5  15   2      107.32      115.19      1.69 o
   6  15   2       72.18       74.44      1.32 o
   7  15   2       70.09       73.77      1.26 o
  -7  16   2      230.44      264.27      3.57 o
  -6  16   2       81.86       81.18      1.38 o
  -5  16   2      147.64      137.55      2.07 o
  -4  16   2       98.65      111.37      1.43 o
  -3  16   2        0.57        1.10      0.34 o
  -2  16   2       57.19       73.86      1.00 o
  -1  16   2      100.33       91.40      1.10 o
   0  16   2        4.72        4.37      0.37 o
   1  16   2       39.99       33.12      0.92 o
   2  16   2     1068.44     1119.37     14.55 o
   3  16   2       39.15       33.42      0.82 o
   4  16   2       91.26       87.61      1.35 o
   5  16   2       86.60       82.62      1.32 o
   6  16   2       56.90       57.64      0.99 o
   7  16   2       90.51       84.55      1.49 o
  -7  17   2        1.38        1.51      0.51 o
  -6  17   2        3.74        1.68      0.39 o
  -5  17   2        0.02        0.29      0.39 o
  -4  17   2      227.96      246.65      2.97 o
  -3  17   2      453.30      451.81      4.81 o
  -2  17   2      156.54      158.32      1.68 o
  -1  17   2        9.18       14.70      0.48 o
   0  17   2       46.78       34.07      0.70 o
   1  17   2        4.75        5.69      0.55 o
   2  17   2      168.06      177.79      2.21 o
   3  17   2       66.07       62.25      1.32 o
   4  17   2       48.50       55.19      1.00 o
   5  17   2       68.29       61.34      1.14 o
   6  17   2       24.73       30.46      0.76 o
  -6  18   2        9.64       10.35      0.57 o
  -5  18   2      394.68      402.51      5.25 o
  -4  18   2        2.54        4.33      0.50 o
  -3  18   2       18.58       15.76      0.53 o
  -2  18   2      432.48      448.07      4.44 o
  -1  18   2      243.95      233.72      2.55 o
   0  18   2      394.38      369.18      4.63 o
   1  18   2      441.52      408.20      5.38 o
   2  18   2      128.73      135.35      1.70 o
   3  18   2      251.04      223.83      3.02 o
   4  18   2       51.73       57.35      1.06 o
   5  18   2       15.66       14.67      0.63 o
   6  18   2        5.35        2.41      0.45 o
  -6  19   2        1.81        0.88      0.46 o
  -5  19   2        0.22        0.27      0.45 o
  -4  19   2       31.98       30.90      0.98 o
  -3  19   2       56.25       55.18      0.89 o
  -2  19   2       82.17       75.54      0.96 o
  -1  19   2       34.38       36.67      0.79 o
   0  19   2        1.44        5.21      0.52 o
   1  19   2       23.97       21.84      0.82 o
   2  19   2        5.49        2.44      0.47 o
   3  19   2        8.39        9.63      0.56 o
   4  19   2      237.68      265.88      3.88 o
   5  19   2       71.64       75.83      1.10 o
  -5  20   2       81.90       92.73      1.46 o
  -4  20   2       27.59       38.03      0.99 o
  -3  20   2       39.34       36.78      0.81 o
  -2  20   2      132.23      148.96      1.68 o
  -1  20   2        0.89        3.11      0.42 o
   0  20   2      105.38      101.31      1.68 o
   1  20   2      117.43       95.09      1.53 o
   2  20   2      136.33      138.87      1.93 o
   3  20   2       11.55        8.08      0.52 o
   4  20   2       45.30       54.44      1.03 o
   5  20   2      111.68      110.75      1.87 o
  -5  21   2        0.88        0.28      0.38 o
  -4  21   2       12.97        8.32      0.97 o
  -3  21   2        0.54        0.94      0.34 o
  -2  21   2      132.77      128.34      1.54 o
  -1  21   2       97.81      105.42      1.37 o
   0  21   2      169.64      152.60      2.23 o
   1  21   2       50.17       44.95      1.06 o
   2  21   2        0.58        1.49      0.36 o
   3  21   2       13.15       20.95      0.78 o
   4  21   2      123.94      136.37      1.63 o
  -4  22   2       33.80       40.54      1.19 o
  -3  22   2       33.56       38.12      0.78 o
  -2  22   2       37.45       38.47      0.80 o
  -1  22   2        3.23        3.72      0.43 o
   0  22   2       22.79       20.51      0.69 o
   1  22   2       91.87      118.00      1.55 o
   2  22   2       13.99       16.60      0.68 o
   3  22   2      137.35      168.40      2.11 o
  -3  23   2      101.34      109.49      2.44 o
  -2  23   2       11.97       17.67      1.09 o
  -1  23   2        4.21        4.56      0.50 o
   0  23   2        0.96        1.15      0.39 o
   1  23   2       21.26       18.45      0.53 o
   2  23   2      124.04      145.39      2.04 o
  -1  24   2       58.85       64.43      1.49 o
   0  24   2        2.77        0.89      0.43 o
   1  24   2        2.45        0.72      0.49 o
  -9   1   3       27.15       21.81      0.67 o
  -8   1   3        4.73       11.13      0.99 o
  -7   1   3     1290.78     1390.81     15.21 o
  -6   1   3       27.53       27.91      0.62 o
  -5   1   3        0.48        1.85      0.19 o
  -4   1   3      908.69      951.52      7.24 o
  -3   1   3     1209.22     1196.28      7.18 o
  -2   1   3       89.58       86.29      0.62 o
  -1   1   3    18574.16    18023.58    248.20 o
   0   1   3      791.58      807.02      5.94 o
   1   1   3     1839.09     1774.29     11.96 o
   2   1   3      245.52      265.35      1.57 o
   3   1   3      654.12      655.76      4.14 o
   4   1   3      232.74      219.65      1.16 o
   5   1   3      185.33      201.27      1.53 o
   6   1   3      382.76      382.54      4.74 o
   7   1   3       79.67       71.52      1.49 o
   8   1   3        0.52        0.34      0.42 o
   9   1   3        1.02        0.18      0.32 o
  -9   2   3       10.98       10.43      0.62 o
  -8   2   3        6.17        9.56      0.51 o
  -7   2   3       41.89       36.64      1.55 o
  -6   2   3       11.29       11.25      0.32 o
  -5   2   3       80.91      100.57      0.65 o
  -4   2   3     2324.15     2383.00     17.63 o
  -3   2   3        4.63        6.11      0.15 o
  -2   2   3    12617.44    13459.30    163.26 o
  -1   2   3     1371.69     1397.53     11.50 o
   0   2   3      679.85      711.03      4.88 o
   1   2   3     6218.83     6005.64     73.57 o
   2   2   3     3051.15     3072.15     21.17 o
   3   2   3      141.21      140.55      0.92 o
   4   2   3       36.68       51.33      0.34 o
   5   2   3       49.03       57.11      0.54 o
   6   2   3      120.70      114.21      1.41 o
   7   2   3       70.19       77.90      1.20 o
   8   2   3        3.82        2.84      0.51 o
   9   2   3      198.13      229.72      2.64 o
  -9   3   3       40.81       44.28      0.75 o
  -8   3   3        0.05        1.74      0.39 o
  -7   3   3       84.61       58.46      1.62 o
  -6   3   3       32.35       31.71      0.69 o
  -5   3   3      423.64      411.82      2.36 o
  -4   3   3      787.61      840.75      5.83 o
  -3   3   3      211.55      244.99      1.54 o
  -2   3   3      248.85      212.86      1.64 o
  -1   3   3     4433.26     4533.77     49.48 o
   0   3   3      866.26      844.63      6.02 o
   1   3   3     7867.54     7359.51    114.08 o
   2   3   3     1812.93     1850.10     11.38 o
   3   3   3      103.35       91.32      0.77 o
   4   3   3      311.83      372.19      2.17 o
   5   3   3      394.84      377.92      2.71 o
   6   3   3      630.28      596.18      5.66 o
   7   3   3      227.72      236.28      2.79 o
   8   3   3        1.80        1.51      0.48 o
   9   3   3       34.26       40.71      0.80 o
  -9   4   3        2.63        0.32      0.31 o
  -8   4   3       21.99       15.12      0.59 o
  -7   4   3      660.54      689.75      7.02 o
  -6   4   3       31.48       35.67      0.57 o
  -5   4   3       73.74       60.33      0.43 o
  -4   4   3     2493.19     2451.43     21.97 o
  -3   4   3     3947.41     3928.38     32.00 o
  -2   4   3      976.35      964.42      7.62 o
  -1   4   3        1.10        1.36      0.13 o
   0   4   3    26703.78    24128.18    613.31 o
   1   4   3      333.91      292.61      1.81 o
   2   4   3      139.98      132.10      0.75 o
   3   4   3        0.24        2.68      0.17 o
   4   4   3     1351.02     1494.95     10.20 o
   5   4   3     1047.95     1075.93      9.19 o
   6   4   3      111.92      103.53      1.19 o
   7   4   3      102.15      112.64      1.49 o
   8   4   3        0.07        0.93      0.33 o
   9   4   3       43.33       42.68      1.18 o
  -9   5   3       79.57       93.43      1.25 o
  -8   5   3       24.38       28.77      0.66 o
  -7   5   3       76.60       78.32      1.16 o
  -6   5   3       85.51       73.95      0.87 o
  -5   5   3      103.29      108.39      0.65 o
  -4   5   3     4335.82     4691.12     40.14 o
  -3   5   3      848.16      825.66      5.41 o
  -2   5   3       87.14      120.27      0.79 o
  -1   5   3      490.87      428.10      2.42 o
   0   5   3      146.08      158.09      1.05 o
   1   5   3     6514.93     6533.99     87.64 o
   2   5   3      464.63      443.18      2.92 o
   3   5   3     5808.86     6458.31     57.24 o
   4   5   3     1201.69     1346.39      9.35 o
   5   5   3        0.99        7.91      0.40 o
   6   5   3      147.85      122.52      1.30 o
   7   5   3       17.36       12.51      0.51 o
   8   5   3       12.98       14.85      0.56 o
   9   5   3       18.12       21.59      0.74 o
  -9   6   3      142.71      124.67      1.56 o
  -8   6   3       18.72       23.49      0.68 o
  -7   6   3       24.04       20.40      0.64 o
  -6   6   3      651.22      590.65      5.95 o
  -5   6   3      199.88      216.29      1.52 o
  -4   6   3      617.50      608.96      3.94 o
  -3   6   3      458.89      532.29      3.95 o
  -2   6   3     1159.64     1297.98     10.01 o
  -1   6   3       50.18       38.49      0.34 o
   0   6   3        9.93       16.56      0.38 o
   1   6   3      171.36      192.20      1.17 o
   2   6   3       23.74       38.52      0.46 o
   3   6   3     2026.39     2152.87     14.88 o
   4   6   3      305.66      320.80      2.14 o
   5   6   3     1293.48     1358.85     14.43 o
   6   6   3       30.15       33.07      0.65 o
   7   6   3       24.02       33.13      0.80 o
   8   6   3        0.85        0.95      0.37 o
   9   6   3      157.87      175.01      3.44 o
  -9   7   3       17.71       17.93      0.54 o
  -8   7   3       19.46       21.49      0.69 o
  -7   7   3      205.72      183.86      1.85 o
  -6   7   3       27.39       33.11      1.11 o
  -5   7   3      844.31      768.80      6.55 o
  -4   7   3       22.61       24.74      0.32 o
  -3   7   3     1375.94     1420.63      9.23 o
  -2   7   3     2531.83     2621.48     17.99 o
  -1   7   3      797.41      808.62      3.87 o
   0   7   3        0.13        2.00      0.23 o
   1   7   3       23.98       22.43      0.22 o
   2   7   3     2123.35     2344.76     18.24 o
   3   7   3      610.33      717.64      4.01 o
   4   7   3      309.03      337.83      2.43 o
   5   7   3      165.77      143.49      2.07 o
   6   7   3        3.68        6.42      0.47 o
   7   7   3      288.03      279.12      3.22 o
   8   7   3        0.03        0.61      0.34 o
   9   7   3        0.49        0.47      0.46 o
  -9   8   3       15.29       21.98      0.65 o
  -8   8   3       42.93       36.30      0.69 o
  -7   8   3        0.27        1.37      0.33 o
  -6   8   3       17.52       12.98      0.49 o
  -5   8   3       46.11       38.28      0.61 o
  -4   8   3      159.43      150.79      1.13 o
  -3   8   3       22.71       27.33      0.34 o
  -2   8   3     3506.95     3540.08     28.02 o
  -1   8   3       63.84       31.27      0.28 o
   0   8   3      108.78      120.01      0.79 o
   1   8   3      363.69      351.03      1.92 o
   2   8   3      611.29      604.00      3.11 o
   3   8   3      119.76      120.50      0.78 o
   4   8   3      332.42      335.19      3.03 o
   5   8   3        0.87        1.33      0.40 o
   6   8   3        9.46       10.09      0.58 o
   7   8   3      184.66      165.07      2.24 o
   8   8   3       90.38       99.68      1.33 o
  -9   9   3        7.07        7.48      0.59 o
  -8   9   3       24.01       18.84      0.68 o
  -7   9   3        0.97        1.60      0.36 o
  -6   9   3      188.19      190.63      1.89 o
  -5   9   3      283.23      284.66      2.37 o
  -4   9   3        1.20        3.33      0.19 o
  -3   9   3       57.90       79.13      0.72 o
  -2   9   3     2148.09     2186.61     15.85 o
  -1   9   3     1817.05     1677.26     10.04 o
   0   9   3      895.20      956.62      5.54 o
   1   9   3        0.04        0.79      0.14 o
   2   9   3      327.98      351.13      1.85 o
   3   9   3      179.45      197.93      1.22 o
   4   9   3       80.59       94.20      1.38 o
   5   9   3       70.98       80.35      1.18 o
   6   9   3        0.02        0.12      0.35 o
   7   9   3       91.20       87.26      1.28 o
   8   9   3        1.16        1.44      0.33 o
  -9  10   3        2.70        0.37      0.37 o
  -8  10   3        3.27        1.69      0.31 o
  -7  10   3       28.48       24.85      0.63 o
  -6  10   3       94.40       78.51      1.03 o
  -5  10   3      120.79      123.75      1.24 o
  -4  10   3     1730.33     1682.17     16.83 o
  -3  10   3      389.66      448.39      3.62 o
  -2  10   3      501.38      474.62      4.09 o
  -1  10   3     2938.79     3337.14     26.45 o
   0  10   3      551.01      630.21      3.61 o
   1  10   3      175.95      194.95      1.59 o
   2  10   3      993.72      925.57      6.07 o
   3  10   3       11.92       12.73      0.33 o
   4  10   3      435.89      417.63      4.27 o
   5  10   3      269.48      257.15      2.78 o
   6  10   3       70.80       55.89      1.21 o
   7  10   3      150.61      147.99      1.78 o
   8  10   3       13.42        8.87      0.50 o
  -8  11   3       21.71       24.96      0.63 o
  -7  11   3        0.24        1.04      0.33 o
  -6  11   3        5.66        9.95      0.45 o
  -5  11   3       49.52       45.53      0.73 o
  -4  11   3        0.32        3.94      0.47 o
  -3  11   3      103.13      101.01      1.00 o
  -2  11   3     1359.38     1398.22     13.10 o
  -1  11   3      360.49      370.21      2.03 o
   0  11   3        3.04        0.49      0.13 o
   1  11   3      213.00      260.41      1.80 o
   2  11   3      396.18      360.42      2.38 o
   3  11   3       15.60       19.08      0.41 o
   4  11   3       21.40       24.26      0.58 o
   5  11   3      110.60      133.26      1.77 o
   6  11   3      539.25      498.97      5.60 o
   7  11   3        3.02        2.06      0.42 o
   8  11   3       41.48       43.70      1.03 o
  -8  12   3        1.08        0.62      0.29 o
  -7  12   3      196.42      190.84      2.09 o
  -6  12   3        5.29        5.23      0.37 o
  -5  12   3       57.06       55.23      0.79 o
  -4  12   3       25.11       32.21      0.63 o
  -3  12   3      191.70      177.81      1.48 o
  -2  12   3      107.53      115.26      0.96 o
  -1  12   3      444.10      429.77      2.84 o
   0  12   3       97.12      100.58      0.67 o
   1  12   3      308.24      332.28      1.92 o
   2  12   3      206.58      197.33      2.00 o
   3  12   3        0.84        1.78      0.36 o
   4  12   3       18.37       18.58      0.65 o
   5  12   3        3.24        4.67      0.70 o
   6  12   3        1.08        2.46      0.58 o
   7  12   3      161.25      174.17      2.15 o
   8  12   3        3.27        1.14      0.36 o
  -8  13   3      144.27      150.63      1.81 o
  -7  13   3        3.73        4.99      0.43 o
  -6  13   3       16.34       16.96      0.73 o
  -5  13   3      125.92      141.98      1.87 o
  -4  13   3      207.19      167.44      2.31 o
  -3  13   3       97.05       74.46      0.89 o
  -2  13   3        1.84        1.61      0.28 o
  -1  13   3        4.28        2.94      0.22 o
   0  13   3        0.10        2.21      0.28 o
   1  13   3      222.53      220.36      1.90 o
   2  13   3       20.37       16.81      0.50 o
   3  13   3      534.50      509.93      5.38 o
   4  13   3       11.42       12.74      0.62 o
   5  13   3        3.47        2.06      0.54 o
   6  13   3      118.78      129.46      1.69 o
   7  13   3      163.59      175.52      2.57 o
  -8  14   3       40.05       35.64      0.92 o
  -7  14   3        1.08        0.14      0.40 o
  -6  14   3       26.04       18.90      0.57 o
  -5  14   3       13.29       14.74      0.58 o
  -4  14   3      269.63      276.01      4.22 o
  -3  14   3      585.31      571.92      5.53 o
  -2  14   3      146.87      140.57      1.77 o
  -1  14   3        0.75        1.55      0.25 o
   0  14   3      513.22      486.97      3.69 o
   1  14   3      116.75      105.30      1.03 o
   2  14   3     1045.97     1010.71     10.64 o
   3  14   3     2902.92     2806.80     41.08 o
   4  14   3      231.90      224.63      2.72 o
   5  14   3      564.02      566.35      6.77 o
   6  14   3        6.46        8.24      0.63 o
   7  14   3       39.85       31.92      0.95 o
  -7  15   3       27.46       29.83      0.90 o
  -6  15   3       64.80       53.70      0.97 o
  -5  15   3       91.80       83.37      1.25 o
  -4  15   3       50.54       49.91      0.85 o
  -3  15   3      284.79      278.77      2.68 o
  -2  15   3      140.74      138.81      1.60 o
  -1  15   3      166.21      159.85      1.47 o
   0  15   3       36.09       40.30      0.72 o
   1  15   3      240.59      226.52      2.69 o
   2  15   3       26.63       34.61      0.74 o
   3  15   3      827.33      817.60      9.62 o
   4  15   3       79.13       69.99      1.17 o
   5  15   3      230.33      239.85      3.24 o
   6  15   3       43.73       46.75      1.00 o
   7  15   3      386.56      436.18      6.87 o
  -7  16   3        8.34        4.58      0.66 o
  -6  16   3       25.03       23.59      0.90 o
  -5  16   3       33.10       28.76      0.73 o
  -4  16   3       21.17       24.53      0.61 o
  -3  16   3       25.84       25.28      0.69 o
  -2  16   3      116.96      116.29      1.29 o
  -1  16   3        1.56        2.66      0.31 o
   0  16   3       42.39       39.20      1.12 o
   1  16   3      145.85      138.87      1.93 o
   2  16   3     5201.55     5310.68     93.59 o
   3  16   3      122.24      105.93      1.52 o
   4  16   3       33.98       26.74      0.70 o
   5  16   3       46.45       48.63      0.95 o
   6  16   3      312.55      350.81      3.77 o
  -7  17   3       42.34       45.06      0.97 o
  -6  17   3       89.91      108.47      1.72 o
  -5  17   3       22.83       23.82      0.74 o
  -4  17   3      102.72      112.80      1.71 o
  -3  17   3       37.08       38.33      0.84 o
  -2  17   3      102.98       96.38      1.31 o
  -1  17   3       49.43       60.75      0.86 o
   0  17   3        1.70        7.27      0.57 o
   1  17   3        0.18        1.21      0.53 o
   2  17   3        1.37        1.79      0.45 o
   3  17   3      193.43      176.66      2.49 o
   4  17   3      216.51      201.72      2.42 o
   5  17   3       57.46       71.38      1.11 o
   6  17   3       27.08       30.07      0.74 o
  -6  18   3        9.78        7.14      0.68 o
  -5  18   3       51.16       50.25      0.88 o
  -4  18   3        8.96       11.61      0.58 o
  -3  18   3       32.50       30.91      0.68 o
  -2  18   3      264.36      259.63      2.80 o
  -1  18   3       94.06       67.64      1.06 o
   0  18   3       24.68       12.34      0.70 o
   1  18   3      113.27      117.66      1.82 o
   2  18   3        6.19        9.83      0.70 o
   3  18   3        0.49        1.31      0.48 o
   4  18   3       50.78       46.70      0.88 o
   5  18   3       28.21       29.59      0.74 o
   6  18   3      117.65      127.39      1.85 o
  -6  19   3        6.49       12.51      0.68 o
  -5  19   3       63.38       66.46      1.59 o
  -4  19   3       16.83       14.40      0.61 o
  -3  19   3        6.97        7.43      0.45 o
  -2  19   3        3.10        3.34      0.38 o
  -1  19   3      194.50      169.92      2.24 o
   0  19   3       46.25       45.62      1.02 o
   1  19   3       64.65       51.22      1.10 o
   2  19   3      374.06      385.25      5.34 o
   3  19   3        0.43        1.29      0.43 o
   4  19   3        2.25        4.55      0.45 o
   5  19   3       20.14       14.33      0.79 o
  -5  20   3       58.25       71.49      1.21 o
  -4  20   3        7.60        9.14      0.50 o
  -3  20   3      164.98      165.01      1.78 o
  -2  20   3      185.90      199.26      2.06 o
  -1  20   3       25.93       16.21      0.89 o
   0  20   3        0.00        1.13      0.45 o
   1  20   3        0.07        2.23      0.45 o
   2  20   3        0.01        0.48      0.42 o
   3  20   3       30.53       29.40      0.78 o
   4  20   3       25.36       29.50      0.68 o
   5  20   3        9.33        9.94      1.87 o
  -5  21   3       19.92       20.38      0.82 o
  -4  21   3        5.48        8.56      0.70 o
  -3  21   3       92.98       81.18      1.01 o
  -2  21   3        0.93        1.07      0.34 o
  -1  21   3       86.77       81.24      1.52 o
   0  21   3        0.97        1.33      0.46 o
   1  21   3       55.18       57.29      1.07 o
   2  21   3       92.58       88.24      1.53 o
   3  21   3       20.93       27.94      0.78 o
   4  21   3       48.49       56.41      1.33 o
  -4  22   3       63.61       77.84      1.91 o
  -3  22   3       51.52       52.60      0.75 o
  -2  22   3        6.60        4.63      0.48 o
  -1  22   3       22.96       23.08      0.78 o
   0  22   3      349.19      359.17      4.18 o
   1  22   3       98.57      102.47      1.43 o
   2  22   3       32.25       33.75      0.99 o
   3  22   3       11.79       12.34      0.63 o
  -3  23   3        5.46        1.72      0.78 o
  -2  23   3       71.10       67.35      1.86 o
  -1  23   3        1.69        0.91      0.38 o
   0  23   3        8.24       12.70      0.64 o
   1  23   3       67.94       78.63      1.23 o
   2  23   3        0.09        0.17      0.34 o
  -1  24   3       24.22       28.59      0.89 o
   0  24   3       21.83       27.33      1.06 o
  -9   0   4      342.86      404.28      6.81 o
  -8   0   4       62.03       64.04      1.67 o
  -7   0   4      536.12      548.94     11.48 o
  -6   0   4      150.10      139.85      2.30 o
  -5   0   4     3952.32     4105.10     53.85 o
  -4   0   4    14043.03    15805.63    293.81 o
  -3   0   4       77.12       67.01      0.73 o
  -2   0   4     9712.29     9994.89    139.69 o
  -1   0   4     3196.21     2942.29     38.02 o
   0   0   4    19292.94    16833.72    350.43 o
   1   0   4     5123.11     4984.18     51.80 o
   2   0   4      516.07      583.83      5.94 o
   3   0   4      611.75      580.49      5.00 o
   4   0   4      112.58      113.92      0.90 o
   5   0   4       58.98       57.30      1.27 o
   6   0   4       16.28       14.98      0.82 o
   7   0   4      641.04      670.37     15.92 o
   8   0   4       14.40       13.28      1.09 o
   9   0   4      168.59      175.93      3.02 o
  -9   1   4       10.11       12.74      0.52 o
  -8   1   4       43.17       26.79      0.67 o
  -7   1   4        5.37        7.21      0.60 o
  -6   1   4      465.24      454.60      4.12 o
  -5   1   4      542.24      593.53      4.04 o
  -4   1   4     1383.46     1481.35     10.09 o
  -3   1   4     5380.51     6048.69     52.33 o
  -2   1   4        8.62       18.20      0.20 o
  -1   1   4     2321.21     2292.03     19.91 o
   0   1   4    21128.37    17917.20    364.80 o
   1   1   4      857.55      828.61      3.74 o
   2   1   4        1.27        1.17      0.12 o
   3   1   4      257.29      235.94      1.39 o
   4   1   4       52.74       62.27      0.44 o
   5   1   4       14.90       15.89      0.64 o
   6   1   4       39.84       31.38      0.80 o
   7   1   4      106.37      106.51      1.74 o
   8   1   4       70.85       80.91      1.52 o
   9   1   4       19.18       18.48      0.65 o
  -9   2   4        0.42        0.37      0.30 o
  -8   2   4      106.59       91.73      1.27 o
  -7   2   4      544.39      474.00      5.04 o
  -6   2   4       18.39       25.66      0.51 o
  -5   2   4     5525.21     5994.45     57.21 o
  -4   2   4     6886.74     7545.29     76.86 o
  -3   2   4      685.84      737.37      4.39 o
  -2   2   4      965.04     1023.18      7.34 o
  -1   2   4       44.46       35.69      0.30 o
   0   2   4    17441.83    15767.15    313.37 o
   1   2   4     6563.35     6403.85     78.08 o
   2   2   4     1282.75     1341.78      7.65 o
   3   2   4      227.44      206.86      1.28 o
   4   2   4      686.31      721.28      4.23 o
   5   2   4        6.86        3.98      0.29 o
   6   2   4        6.34       15.73      0.61 o
   7   2   4      417.32      429.41      4.70 o
   8   2   4       25.16       27.92      0.88 o
   9   2   4      143.46      156.03      1.89 o
  -9   3   4      109.43      102.99      1.23 o
  -8   3   4        8.94       11.43      0.55 o
  -7   3   4      862.81      882.67     10.24 o
  -6   3   4       81.81       72.55      0.93 o
  -5   3   4       74.16       76.24      0.54 o
  -4   3   4     4328.77     5020.67     46.55 o
  -3   3   4      278.12      215.08      1.37 o
  -2   3   4        9.64        8.14      0.18 o
  -1   3   4      130.16       78.80      0.65 o
   0   3   4     9500.47     9199.99    149.50 o
   1   3   4     1691.96     1583.62     12.68 o
   2   3   4      624.59      613.79      3.28 o
   3   3   4     3500.59     3851.66     30.50 o
   4   3   4       16.63       20.34      0.33 o
   5   3   4      257.51      256.43      1.99 o
   6   3   4      411.21      408.04      5.81 o
   7   3   4       88.47       82.44      1.44 o
   8   3   4       29.06       29.31      0.76 o
   9   3   4        0.09       -0.13      0.37 o
  -9   4   4      152.13      141.67      2.81 o
  -8   4   4       17.16       23.41      0.73 o
  -7   4   4      224.37      194.93      2.20 o
  -6   4   4      121.43      107.95      1.15 o
  -5   4   4     1782.26     1756.41     13.18 o
  -4   4   4       58.17       70.36      0.55 o
  -3   4   4      897.77      801.58      5.85 o
  -2   4   4      455.42      492.44      3.69 o
  -1   4   4       44.75       48.76      0.32 o
   0   4   4        0.05        0.46      0.09 o
   1   4   4      374.74      406.25      2.41 o
   2   4   4       85.05       97.70      0.68 o
   3   4   4      759.50      725.59      4.42 o
   4   4   4      188.52      219.73      1.68 o
   5   4   4      592.44      597.19      4.61 o
   6   4   4      590.67      569.14      5.72 o
   7   4   4      135.31      136.84      1.79 o
   8   4   4        0.86        3.57      0.37 o
   9   4   4       44.44       41.80      1.09 o
  -9   5   4        4.13        3.05      0.40 o
  -8   5   4       18.59       18.57      0.61 o
  -7   5   4      360.08      339.27      4.10 o
  -6   5   4        6.04        4.17      0.35 o
  -5   5   4       76.56       73.05      0.60 o
  -4   5   4      833.13      780.32      5.23 o
  -3   5   4     1294.60     1344.16      9.42 o
  -2   5   4     1041.39     1006.70      7.80 o
  -1   5   4      137.91      178.00      1.00 o
   0   5   4     6672.28     6635.30     99.84 o
   1   5   4      278.54      316.71      1.96 o
   2   5   4      667.30      798.81      4.44 o
   3   5   4      894.86      932.15      6.18 o
   4   5   4       70.62       54.43      0.57 o
   5   5   4      121.95      120.67      1.22 o
   6   5   4       81.91       94.22      1.17 o
   7   5   4        1.71        5.33      0.47 o
   8   5   4       17.54       22.01      0.59 o
   9   5   4        6.85        2.49      0.43 o
  -9   6   4       51.97       61.95      1.22 o
  -8   6   4       15.84       14.26      0.63 o
  -7   6   4      400.21      355.50      3.45 o
  -6   6   4      755.89      728.97      6.94 o
  -5   6   4        8.16       13.90      0.54 o
  -4   6   4      565.48      575.24      3.98 o
  -3   6   4      573.13      720.27      5.19 o
  -2   6   4      495.20      522.71      4.20 o
  -1   6   4       89.16       99.67      0.56 o
   0   6   4      933.29      898.58      5.93 o
   1   6   4        1.24        0.97      0.15 o
   2   6   4       77.84       52.46      0.39 o
   3   6   4     2099.48     2115.85     15.73 o
   4   6   4     1734.00     1812.17     14.31 o
   5   6   4      376.51      354.74      3.12 o
   6   6   4        0.44        1.22      0.37 o
   7   6   4      145.28      173.17      2.51 o
   8   6   4       11.05       14.48      0.66 o
  -9   7   4        1.56        1.02      0.35 o
  -8   7   4        0.80        0.74      0.35 o
  -7   7   4       14.90       11.48      0.50 o
  -6   7   4        9.74       21.72      0.59 o
  -5   7   4      206.43      182.13      1.88 o
  -4   7   4      484.28      412.94      2.78 o
  -3   7   4       66.27       93.38      0.75 o
  -2   7   4        5.25       10.77      0.24 o
  -1   7   4      576.67      592.76      3.62 o
   0   7   4     1807.35     1865.71     11.33 o
   1   7   4     1685.19     1568.14     11.41 o
   2   7   4     1205.40     1371.34      8.46 o
   3   7   4      823.40      896.75      5.75 o
   4   7   4       70.90       76.85      0.85 o
   5   7   4      668.12      622.63      6.20 o
   6   7   4      304.66      277.00      3.75 o
   7   7   4       21.91       23.49      0.77 o
   8   7   4        0.10        0.27      0.42 o
  -9   8   4        3.76        8.58      1.04 o
  -8   8   4       38.31       43.03      0.74 o
  -7   8   4       49.16       53.28      0.81 o
  -6   8   4        7.01        4.99      0.36 o
  -5   8   4        6.75        7.55      0.50 o
  -4   8   4       20.94        7.69      0.27 o
  -3   8   4      495.97      475.74      3.35 o
  -2   8   4        0.73        5.91      0.16 o
  -1   8   4      856.99      892.46      4.97 o
   0   8   4     2156.79     2291.24     15.50 o
   1   8   4      315.10      359.84      2.36 o
   2   8   4     1313.16     1433.07      9.79 o
   3   8   4      204.08      237.16      1.83 o
   4   8   4      739.38      718.02      7.64 o
   5   8   4       13.35       14.34      0.62 o
   6   8   4       90.57       66.46      1.28 o
   7   8   4      175.72      161.51      2.16 o
   8   8   4        0.63       -0.03      0.31 o
  -9   9   4        0.58        0.05      0.26 o
  -8   9   4       75.75       74.08      0.96 o
  -7   9   4      224.18      201.43      1.99 o
  -6   9   4      199.63      198.80      2.03 o
  -5   9   4      785.83      804.12      7.27 o
  -4   9   4       15.71       21.20      0.39 o
  -3   9   4     2223.83     2417.69     19.67 o
  -2   9   4      163.80      173.74      1.11 o
  -1   9   4       49.03       45.73      0.35 o
   0   9   4     1937.77     2016.14     13.51 o
   1   9   4     2081.63     2283.10     16.39 o
   2   9   4     1275.35     1371.86      9.31 o
   3   9   4      515.73      423.42      2.64 o
   4   9   4        3.94        3.33      0.42 o
   5   9   4      292.22      282.31      3.25 o
   6   9   4       18.50       16.21      0.69 o
   7   9   4       57.52       51.89      0.94 o
   8   9   4        4.56        4.96      0.49 o
  -9  10   4       45.78       70.09      1.26 o
  -8  10   4      116.15      100.62      1.31 o
  -7  10   4       17.62       18.66      0.61 o
  -6  10   4       63.21       55.17      0.84 o
  -5  10   4        3.04        5.77      0.40 o
  -4  10   4      637.20      566.48      4.85 o
  -3  10   4      202.19      181.70      1.62 o
  -2  10   4      679.40      690.83      4.86 o
  -1  10   4      274.85      318.39      2.50 o
   0  10   4        2.29        8.11      0.32 o
   1  10   4       83.32       82.84      1.07 o
   2  10   4        0.11        3.15      0.26 o
   3  10   4      190.18      161.46      1.45 o
   4  10   4      524.79      457.63      4.80 o
   5  10   4       11.12       15.93      0.69 o
   6  10   4       80.81       72.74      1.20 o
   7  10   4        6.70        4.35      0.45 o
   8  10   4       13.05       13.46      0.78 o
  -8  11   4        1.17        2.38      0.33 o
  -7  11   4       31.46       33.46      0.71 o
  -6  11   4      164.67      166.10      1.68 o
  -5  11   4      108.10      101.65      1.14 o
  -4  11   4      898.73      862.98      7.97 o
  -3  11   4      709.13      641.65      4.90 o
  -2  11   4      777.86      891.13      5.83 o
  -1  11   4       28.33       27.10      0.35 o
   0  11   4     1207.33     1114.79      7.06 o
   1  11   4      200.39      232.21      1.49 o
   2  11   4      596.12      528.44      3.65 o
   3  11   4      107.51      116.10      1.61 o
   4  11   4      189.16      193.36      2.28 o
   5  11   4      570.84      571.17      6.47 o
   6  11   4        0.64        0.75      0.41 o
   7  11   4       12.77       10.10      0.51 o
   8  11   4        0.00        0.11      0.32 o
  -8  12   4       16.84       13.60      0.40 o
  -7  12   4      122.93      105.88      1.43 o
  -6  12   4        0.07        0.41      0.27 o
  -5  12   4     1081.73      949.70      9.73 o
  -4  12   4      619.36      656.20      6.69 o
  -3  12   4      690.18      638.06      5.29 o
  -2  12   4      211.08      180.40      1.60 o
  -1  12   4       35.00       38.31      0.40 o
   0  12   4       70.49       57.87      0.58 o
   1  12   4      618.01      679.49      5.25 o
   2  12   4      464.69      439.28      5.52 o
   3  12   4      266.80      238.18      2.76 o
   4  12   4     2109.53     2117.98     31.25 o
   5  12   4       26.35       34.83      0.88 o
   6  12   4      269.16      245.65      3.30 o
   7  12   4       16.24       20.62      0.56 o
  -8  13   4       32.89       30.89      0.67 o
  -7  13   4        7.30        3.38      0.35 o
  -6  13   4       38.52       47.52      0.75 o
  -5  13   4        3.22        4.21      0.37 o
  -4  13   4       65.18       49.87      0.89 o
  -3  13   4      192.93      191.95      1.93 o
  -2  13   4        8.73        5.34      0.29 o
  -1  13   4        3.85        4.08      0.31 o
   0  13   4      619.78      530.57      4.52 o
   1  13   4      559.56      612.25      4.93 o
   2  13   4      361.29      342.14      3.77 o
   3  13   4       42.93       46.38      0.90 o
   4  13   4        6.28        8.72      0.84 o
   5  13   4     1322.77     1286.62     16.99 o
   6  13   4      275.03      271.62      3.17 o
   7  13   4        5.00        5.98      0.42 o
  -8  14   4        0.00        0.30      0.37 o
  -7  14   4        5.19        3.60      0.56 o
  -6  14   4       17.28       21.44      0.53 o
  -5  14   4        0.06        0.44      0.32 o
  -4  14   4     1249.86     1274.77     13.82 o
  -3  14   4      398.18      360.50      3.34 o
  -2  14   4       27.68       27.52      0.73 o
  -1  14   4       93.47       97.36      1.01 o
   0  14   4      135.04      141.53      1.60 o
   1  14   4     1295.78     1304.22     13.57 o
   2  14   4       93.12       96.89      1.31 o
   3  14   4      428.17      427.23      4.82 o
   4  14   4      854.90      821.66     12.14 o
   5  14   4      413.33      424.19      7.65 o
   6  14   4        8.97       10.13      0.78 o
   7  14   4        7.63        8.42      0.90 o
  -7  15   4       27.07       32.96      0.84 o
  -6  15   4        8.92        4.63      0.40 o
  -5  15   4       39.78       33.84      0.82 o
  -4  15   4      432.03      400.30      3.93 o
  -3  15   4      479.51      444.04      4.41 o
  -2  15   4       32.92       28.80      0.63 o
  -1  15   4        0.18        0.56      0.25 o
   0  15   4      125.94      114.42      1.38 o
   1  15   4       53.62       39.56      0.91 o
   2  15   4       93.35       95.38      1.35 o
   3  15   4       52.80       45.12      0.92 o
   4  15   4       48.93       53.14      1.06 o
   5  15   4      749.33      772.01     10.64 o
   6  15   4       61.53       75.19      1.25 o
   7  15   4       31.82       32.61      0.76 o
  -7  16   4       47.86       48.41      1.06 o
  -6  16   4        7.71       12.41      0.50 o
  -5  16   4        2.21        0.37      0.32 o
  -4  16   4       35.43       34.16      0.71 o
  -3  16   4      479.30      449.90      6.13 o
  -2  16   4       45.17       25.09      0.69 o
  -1  16   4        0.40        1.68      0.47 o
   0  16   4      265.04      274.23      2.88 o
   1  16   4      918.29      868.16     10.61 o
   2  16   4      977.31      982.40     12.29 o
   3  16   4      197.12      201.95      2.80 o
   4  16   4       39.14       44.36      0.84 o
   5  16   4       36.39       33.36      0.82 o
   6  16   4        0.13        1.12      0.41 o
  -7  17   4       15.02       12.10      1.22 o
  -6  17   4       71.55       70.30      1.00 o
  -5  17   4        0.88        0.31      0.30 o
  -4  17   4        0.09        0.51      0.34 o
  -3  17   4      151.16      156.39      1.85 o
  -2  17   4        1.53        1.23      0.39 o
  -1  17   4        7.01        8.54      1.48 o
   0  17   4      132.36      134.95      1.82 o
   1  17   4       53.32       56.81      1.37 o
   2  17   4       24.96       25.16      0.70 o
   3  17   4        3.48        6.60      0.48 o
   4  17   4      101.72       98.53      1.29 o
   5  17   4        5.06        2.87      0.44 o
   6  17   4       28.39       29.79      0.64 o
  -6  18   4       11.59       19.43      0.56 o
  -5  18   4        0.66        0.57      0.30 o
  -4  18   4       20.64       27.15      0.66 o
  -3  18   4        0.07        1.27      0.36 o
  -2  18   4      598.79      563.75      6.24 o
  -1  18   4      504.76      456.93      5.77 o
   0  18   4      115.45      123.82      1.85 o
   1  18   4       19.16       15.17      0.72 o
   2  18   4       23.99       14.60      0.82 o
   3  18   4       70.88       58.17      1.12 o
   4  18   4       31.03       37.05      0.77 o
   5  18   4        5.60        3.18      0.42 o
  -6  19   4        3.25        9.40      0.53 o
  -5  19   4       84.75       87.03      1.26 o
  -4  19   4       42.24       45.58      0.80 o
  -3  19   4       77.37       67.93      1.03 o
  -2  19   4      133.57      164.99      2.29 o
  -1  19   4       42.40       30.37      0.91 o
   0  19   4       30.34       21.56      0.85 o
   1  19   4       67.72       64.92      1.16 o
   2  19   4      190.50      190.23      2.81 o
   3  19   4       19.51       21.91      0.73 o
   4  19   4        3.17        2.16      0.32 o
   5  19   4        0.36        0.24      0.29 o
  -5  20   4       50.29       54.67      0.95 o
  -4  20   4       67.06       72.31      0.95 o
  -3  20   4       27.88       24.35      0.64 o
  -2  20   4       15.40       14.47      0.67 o
  -1  20   4        4.80        2.98      0.54 o
   0  20   4      431.91      466.77      6.33 o
   1  20   4        0.11        0.35      0.35 o
   2  20   4       36.25       39.14      1.32 o
   3  20   4        1.48        2.66      0.52 o
   4  20   4        0.53        0.59      0.28 o
  -4  21   4        0.63        0.24      0.21 o
  -3  21   4       44.64       44.18      0.75 o
  -2  21   4       34.93       35.67      0.78 o
  -1  21   4        1.27        0.17      0.40 o
   0  21   4       20.36       22.13      0.81 o
   1  21   4       23.30       23.53      0.69 o
   2  21   4       24.95       29.54      0.86 o
   3  21   4        0.41        0.12      0.36 o
   4  21   4       38.35       47.90      1.21 o
  -4  22   4        4.22        9.48      0.82 o
  -3  22   4      128.40      142.08      1.68 o
  -2  22   4      246.55      236.36      2.74 o
  -1  22   4        6.86       14.57      0.65 o
   0  22   4       30.71       30.00      0.94 o
   1  22   4       74.56       84.58      1.50 o
   2  22   4        2.05        1.96      0.47 o
   3  22   4        3.72        4.39      0.64 o
  -2  23   4       51.54       56.85      1.44 o
  -1  23   4        3.41        1.42      0.37 o
   0  23   4       17.39       20.53      0.69 o
   1  23   4       34.30       30.75      0.88 o
   2  23   4        0.25        1.64      0.42 o
  -9   1   5      134.05      160.91      2.56 o
  -8   1   5      171.50      164.08      1.89 o
  -7   1   5      586.27      559.76      5.57 o
  -6   1   5        4.79        2.77      0.34 o
  -5   1   5      615.95      531.48      3.54 o
  -4   1   5       13.26        8.33      0.17 o
  -3   1   5       32.83       32.36      0.26 o
  -2   1   5      360.07      334.02      2.43 o
  -1   1   5     2409.04     2572.58     23.22 o
   0   1   5    10930.51    10276.77    151.24 o
   1   1   5        0.39        1.63      0.10 o
   2   1   5      973.99      935.54      4.69 o
   3   1   5       32.12       44.47      0.32 o
   4   1   5       19.31       26.91      0.33 o
   5   1   5       12.09       13.45      0.37 o
   6   1   5      198.22      188.78      2.26 o
   7   1   5      604.32      551.42      7.62 o
   8   1   5       27.77       29.57      1.07 o
   9   1   5       89.01       79.11      1.24 o
  -9   2   5        6.73        7.65      0.47 o
  -8   2   5        8.21        8.14      0.47 o
  -7   2   5        3.64        2.41      0.49 o
  -6   2   5      323.71      311.87      2.98 o
  -5   2   5       13.91       18.02      0.29 o
  -4   2   5      497.23      486.48      3.29 o
  -3   2   5     1483.40     1589.89     11.76 o
  -2   2   5     1567.00     1525.06     12.03 o
  -1   2   5     4726.79     4877.40     48.75 o
   0   2   5      762.83      761.77      3.55 o
   1   2   5        5.81        4.97      0.15 o
   2   2   5     1061.75     1075.93      6.26 o
   3   2   5     1068.70     1174.78      7.60 o
   4   2   5      436.77      464.97      2.87 o
   5   2   5      295.59      301.24      3.02 o
   6   2   5       19.61       18.00      0.56 o
   7   2   5      295.50      318.84      4.42 o
   8   2   5      130.26      146.97      2.06 o
   9   2   5        0.05       -0.31      0.40 o
  -9   3   5      104.19      118.55      1.57 o
  -8   3   5        9.41        5.12      0.43 o
  -7   3   5     2345.15     2370.06     31.59 o
  -6   3   5      143.36      139.72      1.53 o
  -5   3   5      199.75      226.84      1.43 o
  -4   3   5      945.87      927.40      5.46 o
  -3   3   5     1573.52     1648.90     13.02 o
  -2   3   5     1265.53     1220.10      8.05 o
  -1   3   5      211.93      186.72      1.34 o
   0   3   5     5620.46     5596.69     63.55 o
   1   3   5      745.82      689.79      4.26 o
   2   3   5       46.32       97.93      0.76 o
   3   3   5       15.13       20.04      0.26 o
   4   3   5      204.63      207.31      1.60 o
   5   3   5      309.38      285.39      3.19 o
   6   3   5       49.98       47.53      0.93 o
   7   3   5       81.46       94.84      1.65 o
   8   3   5      112.43      111.75      1.57 o
  -9   4   5       56.08       65.95      0.97 o
  -8   4   5        4.13        1.98      0.42 o
  -7   4   5       98.77       78.81      1.20 o
  -6   4   5     1793.06     1745.67     18.61 o
  -5   4   5      402.08      342.27      3.07 o
  -4   4   5      274.33      362.88      2.07 o
  -3   4   5      133.39      140.84      0.98 o
  -2   4   5       34.49       54.70      0.52 o
  -1   4   5      215.22      164.47      0.96 o
   0   4   5     2842.82     2936.75     27.18 o
   1   4   5      203.11      297.95      1.32 o
   2   4   5     1951.83     2085.90     14.24 o
   3   4   5     5478.31     6221.10     64.02 o
   4   4   5     1802.01     1823.75     14.15 o
   5   4   5       12.18       18.56      0.68 o
   6   4   5       86.88       80.77      1.31 o
   7   4   5       43.16       40.47      0.84 o
   8   4   5      120.32      116.60      1.61 o
  -9   5   5        0.15        0.52      0.32 o
  -8   5   5       55.51       59.04      1.03 o
  -7   5   5      370.89      377.49      4.50 o
  -6   5   5        1.69        0.64      0.30 o
  -5   5   5      623.55      607.25      4.88 o
  -4   5   5      187.46      166.66      1.25 o
  -3   5   5        7.82        1.37      0.21 o
  -2   5   5      627.69      601.25      4.19 o
  -1   5   5      411.22      341.40      1.69 o
   0   5   5      641.45      736.88      3.51 o
   1   5   5      664.33      774.52      3.92 o
   2   5   5     6121.99     6695.22     68.69 o
   3   5   5      577.03      595.79      3.56 o
   4   5   5        4.74        7.78      0.32 o
   5   5   5       83.63       79.56      1.07 o
   6   5   5      289.30      267.88      3.13 o
   7   5   5      427.80      441.11      5.09 o
   8   5   5       26.49       24.22      0.61 o
  -9   6   5       51.77       51.72      0.85 o
  -8   6   5        3.11        1.88      0.40 o
  -7   6   5       18.36       23.57      0.81 o
  -6   6   5       74.12       71.24      0.93 o
  -5   6   5       23.56       13.79      0.31 o
  -4   6   5        7.12       12.80      0.30 o
  -3   6   5       21.33       22.31      0.33 o
  -2   6   5      667.10      649.37      4.27 o
  -1   6   5      544.91      488.29      2.48 o
   0   6   5     1181.63     1089.23      5.58 o
   1   6   5      258.81      279.82      1.72 o
   2   6   5      960.00     1100.20      6.32 o
   3   6   5      127.20      132.49      1.16 o
   4   6   5       22.20       22.80      0.59 o
   5   6   5       39.97       49.88      0.82 o
   6   6   5        1.45        0.96      0.44 o
   7   6   5       49.07       54.59      1.33 o
   8   6   5        4.06        2.01      0.61 o
  -9   7   5        4.49        2.58      0.36 o
  -8   7   5        2.19        1.57      0.46 o
  -7   7   5       81.06       77.68      1.16 o
  -6   7   5        4.99        3.31      0.35 o
  -5   7   5      290.03      305.10      2.73 o
  -4   7   5      824.16      850.66      5.33 o
  -3   7   5      451.30      520.15      3.15 o
  -2   7   5      123.69      132.18      0.84 o
  -1   7   5      611.33      608.50      3.49 o
   0   7   5     2057.86     2051.65     13.95 o
   1   7   5     1029.14     1170.83      6.97 o
   2   7   5      349.22      404.90      2.25 o
   3   7   5      201.31      209.37      1.51 o
   4   7   5      447.73      498.42      4.43 o
   5   7   5       94.66       87.13      1.14 o
   6   7   5       42.16       37.49      0.88 o
   7   7   5      403.20      406.38      5.07 o
   8   7   5        3.00        1.57      0.50 o
  -9   8   5       23.08       28.91      0.68 o
  -8   8   5       24.42       20.92      0.69 o
  -7   8   5      148.39      142.20      1.61 o
  -6   8   5        6.87        8.62      0.39 o
  -5   8   5       30.49       37.17      0.57 o
  -4   8   5      956.33      987.41      7.68 o
  -3   8   5     1300.61     1239.42      9.36 o
  -2   8   5      111.55       91.98      0.83 o
  -1   8   5     4115.34     4389.03     36.92 o
   0   8   5      195.88      191.83      1.21 o
   1   8   5      934.63      943.51      5.36 o
   2   8   5      324.56      338.96      1.95 o
   3   8   5        6.79        6.95      0.32 o
   4   8   5       56.43       60.60      0.92 o
   5   8   5        0.81        6.48      0.47 o
   6   8   5       53.20       66.09      1.18 o
   7   8   5       20.99       19.54      0.86 o
   8   8   5        6.01        9.98      0.90 o
  -9   9   5       20.40       22.38      0.63 o
  -8   9   5        7.96       10.23      0.49 o
  -7   9   5      260.82      232.83      2.86 o
  -6   9   5        0.72        1.69      0.32 o
  -5   9   5        0.31        0.51      0.29 o
  -4   9   5      910.49      823.19      7.45 o
  -3   9   5      686.25      656.34      4.81 o
  -2   9   5      133.08      115.06      0.86 o
  -1   9   5       17.88       15.73      0.24 o
   0   9   5     5918.73     6505.86     62.07 o
   1   9   5      953.07      885.54      5.27 o
   2   9   5      595.30      583.55      3.57 o
   3   9   5        2.31        3.31      0.28 o
   4   9   5       74.21       66.34      1.11 o
   5   9   5        4.73       10.49      0.58 o
   6   9   5       20.66       33.09      0.75 o
   7   9   5       67.87       76.62      1.37 o
   8   9   5        8.29        3.78      0.45 o
  -9  10   5       23.82       27.71      1.08 o
  -8  10   5       64.17       62.57      0.96 o
  -7  10   5        0.50        0.76      0.35 o
  -6  10   5       92.90       84.56      1.13 o
  -5  10   5       12.58       14.11      0.43 o
  -4  10   5      176.40      198.83      2.38 o
  -3  10   5      702.89      746.07      5.50 o
  -2  10   5       58.99       44.32      0.54 o
  -1  10   5       83.76       75.19      0.75 o
   0  10   5       11.45       18.17      0.23 o
   1  10   5      161.38      148.54      1.15 o
   2  10   5       38.48       43.33      0.68 o
   3  10   5     1074.74     1039.96      8.84 o
   4  10   5       19.83       20.09      1.25 o
   5  10   5      210.32      200.67      2.45 o
   6  10   5        6.40        9.07      0.53 o
   7  10   5        0.37        0.38      0.35 o
   8  10   5      247.14      246.27      2.85 o
  -8  11   5        1.52        2.10      0.33 o
  -7  11   5      279.09      262.48      2.83 o
  -6  11   5      163.09      142.91      1.76 o
  -5  11   5        5.75        5.46      0.37 o
  -4  11   5      155.60      167.80      1.59 o
  -3  11   5       60.29       48.96      0.57 o
  -2  11   5      119.53      110.64      0.94 o
  -1  11   5       17.97       20.47      0.26 o
   0  11   5       64.62       84.00      0.71 o
   1  11   5      623.83      643.30      4.99 o
   2  11   5      107.86      100.02      0.90 o
   3  11   5        3.04        2.90      0.38 o
   4  11   5      337.48      335.18      3.63 o
   5  11   5      136.27      121.69      1.67 o
   6  11   5      103.37       93.13      1.33 o
   7  11   5      165.07      171.02      1.88 o
  -8  12   5        0.38        0.36      0.24 o
  -7  12   5        6.17        6.21      0.43 o
  -6  12   5      303.10      265.13      3.62 o
  -5  12   5        3.41        4.07      0.39 o
  -4  12   5      748.66      754.65      7.06 o
  -3  12   5      167.33      171.95      1.83 o
  -2  12   5      283.63      270.94      1.98 o
  -1  12   5      112.71      122.33      0.96 o
   0  12   5      343.35      313.70      2.29 o
   1  12   5       13.27        6.02      0.32 o
   2  12   5      254.64      272.74      2.38 o
   3  12   5     1416.84     1396.87     25.89 o
   4  12   5      745.53      781.49      9.61 o
   5  12   5      174.05      162.41      1.94 o
   6  12   5       70.22       63.43      1.23 o
   7  12   5        2.43        1.14      0.33 o
  -8  13   5        0.40        0.48      0.29 o
  -7  13   5        7.44       11.02      0.42 o
  -6  13   5        0.28        0.95      0.31 o
  -5  13   5      452.26      415.40      4.80 o
  -4  13   5       11.17        8.75      0.42 o
  -3  13   5      222.67      263.93      3.22 o
  -2  13   5      246.77      211.17      2.04 o
  -1  13   5      132.93      131.58      1.43 o
   0  13   5        0.06        0.18      0.25 o
   1  13   5      192.82      185.19      1.59 o
   2  13   5       71.13       68.84      1.04 o
   3  13   5      430.44      408.28      5.45 o
   4  13   5      442.48      474.73      5.70 o
   5  13   5      195.85      194.82      2.90 o
   6  13   5       70.42       59.04      1.56 o
   7  13   5      129.17      144.95      1.86 o
  -8  14   5       46.61       47.52      1.20 o
  -7  14   5        0.10        0.23      0.22 o
  -6  14   5        5.12        6.40      0.37 o
  -5  14   5      139.55      117.10      1.60 o
  -4  14   5      418.86      365.63      3.85 o
  -3  14   5       77.26       77.65      1.07 o
  -2  14   5       20.54       20.25      0.51 o
  -1  14   5       43.49       39.78      0.89 o
   0  14   5     2013.89     2067.92     29.27 o
   1  14   5      397.95      353.07      3.38 o
   2  14   5      156.76      153.37      1.77 o
   3  14   5      221.06      212.85      3.55 o
   4  14   5       10.47       16.17      0.76 o
   5  14   5        3.53        4.09      0.60 o
   6  14   5       45.00       49.00      0.99 o
   7  14   5       13.52       17.84      0.65 o
  -7  15   5       23.47       22.61      0.55 o
  -6  15   5       18.49       14.14      0.55 o
  -5  15   5        3.05        1.07      0.34 o
  -4  15   5       36.86       40.15      0.75 o
  -3  15   5      767.53      758.69      8.02 o
  -2  15   5      168.63      162.44      1.93 o
  -1  15   5       69.50       67.27      1.20 o
   0  15   5        3.55        2.57      0.36 o
   1  15   5      916.97      891.38     10.11 o
   2  15   5      292.15      274.92      3.05 o
   3  15   5      100.84      105.31      1.41 o
   4  15   5      326.80      327.59      4.93 o
   5  15   5      650.77      716.86      9.77 o
   6  15   5       12.05       12.95      0.53 o
  -7  16   5        4.26        1.44      0.29 o
  -6  16   5        9.31        9.47      0.45 o
  -5  16   5       64.45       52.94      0.82 o
  -4  16   5      140.38      137.57      1.43 o
  -3  16   5      473.80      449.25      4.51 o
  -2  16   5      259.28      257.55      3.06 o
  -1  16   5      305.32      303.01      3.46 o
   0  16   5     1651.01     1670.24     22.96 o
   1  16   5        2.28        3.36      0.48 o
   2  16   5       13.07       12.55      0.65 o
   3  16   5      173.05      171.69      2.77 o
   4  16   5       36.28       36.03      0.83 o
   5  16   5      256.91      260.86      3.14 o
   6  16   5        4.37        3.29      0.38 o
  -7  17   5        0.27        0.88      0.37 o
  -6  17   5       17.00       23.81      0.56 o
  -5  17   5      330.55      353.82      3.64 o
  -4  17   5      137.17      137.04      1.68 o
  -3  17   5      121.62      121.14      1.58 o
  -2  17   5      277.88      261.96      3.48 o
  -1  17   5        7.59        4.09      0.47 o
   0  17   5      109.73      107.91      1.49 o
   1  17   5      546.21      535.50      6.53 o
   2  17   5     1076.60     1127.53     15.47 o
   3  17   5        0.00        0.43      0.32 o
   4  17   5       28.97       31.06      0.88 o
   5  17   5        6.81       10.75      0.53 o
   6  17   5        3.58        2.03      0.35 o
  -6  18   5       12.49       14.91      0.45 o
  -5  18   5       29.35       32.07      0.75 o
  -4  18   5       85.16       91.25      1.25 o
  -3  18   5       59.37       48.94      1.03 o
  -2  18   5       86.00       68.97      1.32 o
  -1  18   5      320.18      295.49      3.82 o
   0  18   5       92.96       95.79      1.97 o
   1  18   5      276.86      281.26      3.45 o
   2  18   5       58.00       61.68      1.15 o
   3  18   5        8.06        6.91      0.48 o
   4  18   5       17.40       17.25      0.60 o
   5  18   5        3.88        1.25      0.31 o
  -6  19   5       51.70       60.96      2.16 o
  -5  19   5       24.12       21.43      0.56 o
  -4  19   5       36.84       37.69      0.67 o
  -3  19   5      230.02      241.97      3.06 o
  -2  19   5      399.60      362.32      4.43 o
  -1  19   5       97.60       87.85      1.43 o
   0  19   5      409.65      409.33      5.94 o
   1  19   5       47.87       47.09      1.02 o
   2  19   5       13.10        9.92      0.63 o
   3  19   5       10.25       11.12      0.70 o
   4  19   5       30.30       34.24      0.73 o
   5  19   5       15.32       14.71      0.68 o
  -5  20   5        1.79        0.89      0.30 o
  -4  20   5        2.93        4.37      0.43 o
  -3  20   5        0.68        3.34      0.51 o
  -2  20   5       46.07       39.48      0.98 o
  -1  20   5       17.46       16.22      0.75 o
   0  20   5       25.40       21.39      0.93 o
   1  20   5        0.12        0.67      0.47 o
   2  20   5       49.80       51.26      1.40 o
   3  20   5        4.20        4.66      0.51 o
   4  20   5       48.27       59.53      1.60 o
  -4  21   5       15.47       20.91      0.81 o
  -3  21   5       32.06       25.37      0.71 o
  -2  21   5       36.82       40.74      0.92 o
  -1  21   5        1.42        2.32      0.53 o
   0  21   5        9.40       10.03      0.66 o
   1  21   5      129.20      131.96      1.96 o
   2  21   5        0.92        0.51      0.43 o
   3  21   5       15.49       11.10      0.69 o
  -3  22   5       27.53       33.22      0.75 o
  -2  22   5       27.56       31.33      0.76 o
  -1  22   5       29.35       27.30      0.80 o
   0  22   5        6.99        8.75      0.98 o
   1  22   5       19.85       20.82      0.93 o
   2  22   5        0.04        0.43      0.49 o
  -2  23   5       69.94       62.95      0.99 o
  -1  23   5      121.39      124.97      1.65 o
   0  23   5       13.99       12.84      0.60 o
   1  23   5        1.48        0.87      0.45 o
  -9   0   6       96.69      105.96      2.79 o
  -8   0   6      513.15      581.25     10.56 o
  -7   0   6     4762.14     5025.47    111.00 o
  -6   0   6     1267.49     1182.05     15.95 o
  -5   0   6        0.83        4.65      1.17 o
  -4   0   6      503.72      539.76      4.28 o
  -3   0   6     1365.06     1302.90     11.04 o
  -2   0   6     1459.90     1479.37     15.39 o
  -1   0   6     1526.80     1484.66     14.38 o
   0   0   6    11419.11    11230.80    181.06 o
   1   0   6      345.84      292.55      1.75 o
   2   0   6      868.07      876.55      6.87 o
   3   0   6      281.35      183.41      1.58 o
   4   0   6     1342.68     1249.58     14.12 o
   5   0   6       66.34       59.94      1.12 o
   6   0   6       98.12       94.06      2.35 o
   7   0   6      671.62      737.58     11.83 o
   8   0   6      941.50      967.94     17.80 o
  -9   1   6       74.84       71.91      1.07 o
  -8   1   6       42.57       42.13      0.86 o
  -7   1   6      286.34      263.01      2.91 o
  -6   1   6      701.36      724.99      6.37 o
  -5   1   6     2339.24     2436.75     22.24 o
  -4   1   6        3.44        3.25      0.20 o
  -3   1   6       63.54       41.79      0.60 o
  -2   1   6     1204.60     1285.43      9.24 o
  -1   1   6       67.31       68.92      0.48 o
   0   1   6     4745.32     4907.07     36.42 o
   1   1   6     1394.85     1464.98      8.36 o
   2   1   6      197.26      175.77      1.11 o
   3   1   6       38.27       40.12      0.41 o
   4   1   6      138.70      131.61      1.14 o
   5   1   6       62.30       55.38      0.88 o
   6   1   6       24.76       25.21      0.68 o
   7   1   6      268.04      273.34      3.55 o
   8   1   6      262.32      267.08      3.44 o
  -9   2   6       58.74       59.66      1.01 o
  -8   2   6        6.99       12.58      0.56 o
  -7   2   6     1477.09     1452.64     17.48 o
  -6   2   6      941.97      975.84      9.33 o
  -5   2   6        1.78        2.28      0.23 o
  -4   2   6        0.02        2.46      0.22 o
  -3   2   6       46.39       47.95      0.47 o
  -2   2   6      261.92      236.94      1.66 o
  -1   2   6      277.77      356.87      2.42 o
   0   2   6     9080.41     8978.71    106.18 o
   1   2   6      200.08      189.81      0.88 o
   2   2   6     1196.50     1348.65      8.30 o
   3   2   6        7.66        9.29      0.30 o
   4   2   6      312.74      273.79      1.86 o
   5   2   6        0.07        0.95      0.32 o
   6   2   6        0.15        1.32      0.47 o
   7   2   6      465.28      469.61      5.63 o
   8   2   6       18.24       21.08      0.69 o
  -9   3   6       61.07       66.36      1.10 o
  -8   3   6       46.44       61.01      1.02 o
  -7   3   6      188.67      194.70      2.38 o
  -6   3   6     1069.10     1081.02     10.44 o
  -5   3   6        4.21        3.59      0.22 o
  -4   3   6      146.76      166.79      1.07 o
  -3   3   6      163.14      162.00      1.34 o
  -2   3   6      169.08      150.40      1.14 o
  -1   3   6       87.88      103.14      0.63 o
   0   3   6     2800.31     2944.14     19.83 o
   1   3   6      293.21      328.23      1.45 o
   2   3   6      109.69      133.18      0.80 o
   3   3   6      375.07      402.22      2.61 o
   4   3   6      510.52      572.63      4.89 o
   5   3   6        5.13        4.62      0.76 o
   6   3   6      201.35      212.48      2.66 o
   7   3   6       53.41       44.34      1.15 o
   8   3   6       79.51       77.05      1.46 o
  -9   4   6        1.65        2.69      0.37 o
  -8   4   6        1.29        1.17      0.44 o
  -7   4   6       29.03       34.44      0.88 o
  -6   4   6      316.15      332.27      3.13 o
  -5   4   6       25.97       23.48      0.35 o
  -4   4   6      179.50      228.29      1.28 o
  -3   4   6       89.02       85.36      0.66 o
  -2   4   6      103.50      109.52      0.83 o
  -1   4   6     1936.27     2098.29     16.10 o
   0   4   6      164.31      165.86      1.15 o
   1   4   6      355.01      357.80      1.78 o
   2   4   6     1910.62     2191.19     15.52 o
   3   4   6        1.59        4.74      0.30 o
   4   4   6      222.65      194.96      2.06 o
   5   4   6       11.48        9.20      0.65 o
   6   4   6      133.42      138.25      2.16 o
   7   4   6       32.72       28.18      0.84 o
   8   4   6        0.02        0.37      0.39 o
  -9   5   6       16.83       26.47      0.65 o
  -8   5   6        0.86        1.63      0.48 o
  -7   5   6       64.13       78.31      1.37 o
  -6   5   6       82.35       77.10      1.02 o
  -5   5   6        1.97        3.54      0.26 o
  -4   5   6     1505.85     1485.49      9.88 o
  -3   5   6       81.29       89.65      0.75 o
  -2   5   6      778.20      747.15      4.73 o
  -1   5   6     2669.16     2852.32     26.04 o
   0   5   6    20954.20    21555.83    430.59 o
   1   5   6      142.77      156.92      0.89 o
   2   5   6     1141.21     1198.44      7.21 o
   3   5   6        4.09        4.66      0.23 o
   4   5   6      519.12      548.17      4.61 o
   5   5   6       25.44       32.98      0.73 o
   6   5   6       62.22       63.37      1.22 o
   7   5   6      121.65      139.57      2.56 o
   8   5   6       47.29       47.59      0.98 o
  -9   6   6       33.27       40.03      0.75 o
  -8   6   6       49.57       45.11      0.92 o
  -7   6   6       75.81       68.93      1.16 o
  -6   6   6        0.05        1.98      0.75 o
  -5   6   6       19.72       22.82      0.47 o
  -4   6   6      239.28      209.62      1.39 o
  -3   6   6        2.41        0.76      0.14 o
  -2   6   6      146.19      129.32      0.97 o
  -1   6   6      334.28      379.57      1.76 o
   0   6   6     3334.86     3433.35     30.26 o
   1   6   6     5806.04     6296.06     68.02 o
   2   6   6      701.66      749.00      4.42 o
   3   6   6        1.28        1.06      0.22 o
   4   6   6       40.05       52.08      0.75 o
   5   6   6       14.91       17.16      0.66 o
   6   6   6       38.04       30.11      0.87 o
   7   6   6        9.40       13.53      0.68 o
   8   6   6        3.41        2.39      0.39 o
  -9   7   6        1.95        0.70      0.33 o
  -8   7   6        4.68        6.66      0.55 o
  -7   7   6       21.94       23.18      0.72 o
  -6   7   6      368.21      361.50      3.39 o
  -5   7   6        6.78        3.85      0.27 o
  -4   7   6       83.31       77.07      0.65 o
  -3   7   6      870.81      795.15      4.77 o
  -2   7   6        2.06        4.14      0.28 o
  -1   7   6      402.28      406.42      2.21 o
   0   7   6     1940.29     2172.83     14.40 o
   1   7   6       10.12       19.62      0.24 o
   2   7   6       15.26       10.53      0.27 o
   3   7   6     2182.62     2157.63     20.25 o
   4   7   6      400.00      385.45      3.48 o
   5   7   6        4.81        3.84      0.43 o
   6   7   6       72.75       69.10      1.68 o
   7   7   6      186.51      193.72      2.79 o
   8   7   6        2.77        2.78      0.42 o
  -9   8   6       48.50       60.20      1.04 o
  -8   8   6       60.33       50.88      0.92 o
  -7   8   6      161.65      154.45      1.87 o
  -6   8   6      103.25      100.53      1.31 o
  -5   8   6      144.59      141.24      1.74 o
  -4   8   6     1401.73     1395.71     12.33 o
  -3   8   6      555.43      511.09      2.93 o
  -2   8   6      389.79      319.66      2.24 o
  -1   8   6      429.70      415.12      2.74 o
   0   8   6     1849.21     2034.47     13.97 o
   1   8   6      419.91      427.10      2.23 o
   2   8   6      614.41      626.42      3.73 o
   3   8   6        6.92        9.73      0.30 o
   4   8   6       85.05       87.61      1.38 o
   5   8   6      207.95      190.41      2.17 o
   6   8   6        8.02       11.11      0.74 o
   7   8   6       49.30       53.10      1.21 o
   8   8   6       86.03       98.29      1.50 o
  -9   9   6        9.50        7.38      1.01 o
  -8   9   6      113.77      121.16      1.63 o
  -7   9   6       31.01       32.18      0.81 o
  -6   9   6        2.47        3.41      0.37 o
  -5   9   6      686.06      661.15      5.95 o
  -4   9   6       52.24       62.18      0.86 o
  -3   9   6      231.04      241.07      2.07 o
  -2   9   6      254.45      248.65      1.65 o
  -1   9   6       88.90       96.93      0.66 o
   0   9   6      263.94      270.12      1.71 o
   1   9   6       32.31       34.61      0.45 o
   2   9   6        2.33        2.79      0.18 o
   3   9   6        0.44        0.89      0.24 o
   4   9   6       37.16       38.40      0.91 o
   5   9   6       31.65       35.26      0.79 o
   6   9   6        0.08        0.68      0.48 o
   7   9   6        0.19        0.03      0.38 o
   8   9   6      108.38      104.91      1.74 o
  -8  10   6       49.36       49.42      0.87 o
  -7  10   6       26.98       22.52      0.69 o
  -6  10   6       53.81       52.67      0.80 o
  -5  10   6       12.98       17.32      0.55 o
  -4  10   6     1234.64     1207.90     13.18 o
  -3  10   6      662.20      646.54      4.89 o
  -2  10   6      945.57      946.46      6.32 o
  -1  10   6       22.42       32.87      0.35 o
   0  10   6       98.84       97.17      0.61 o
   1  10   6       19.54       27.81      0.39 o
   2  10   6      532.52      530.70      4.17 o
   3  10   6       50.28       41.96      1.04 o
   4  10   6       31.34       25.92      0.77 o
   5  10   6        0.67        2.02      0.39 o
   6  10   6      443.06      444.00      5.20 o
   7  10   6      236.09      238.17      2.94 o
  -8  11   6       29.21       34.07      0.70 o
  -7  11   6        2.65        2.79      0.43 o
  -6  11   6      273.44      258.69      3.16 o
  -5  11   6      189.31      180.35      1.92 o
  -4  11   6      251.52      257.08      2.42 o
  -3  11   6      387.81      379.94      3.84 o
  -2  11   6      905.21      860.22      6.80 o
  -1  11   6       18.02       14.09      0.42 o
   0  11   6      509.81      514.35      3.52 o
   1  11   6        8.40        8.15      0.54 o
   2  11   6      162.58      151.34      1.55 o
   3  11   6     2611.22     2590.36     36.73 o
   4  11   6     1209.74     1216.85     14.98 o
   5  11   6      103.09      107.99      1.41 o
   6  11   6       41.14       33.37      0.77 o
   7  11   6       74.35       74.34      1.83 o
  -8  12   6       14.29       14.99      0.51 o
  -7  12   6        2.20        1.10      0.32 o
  -6  12   6       37.23       37.27      0.69 o
  -5  12   6        9.71        4.72      0.38 o
  -4  12   6        0.21        1.58      0.43 o
  -3  12   6        5.66        3.01      0.31 o
  -2  12   6      346.02      352.59      2.63 o
  -1  12   6     1686.45     1691.49     23.71 o
   0  12   6       96.05       87.76      1.00 o
   1  12   6       22.17       23.25      0.46 o
   2  12   6     2150.77     2085.23     26.02 o
   3  12   6      222.97      196.26      2.73 o
   4  12   6        0.18        0.11      0.41 o
   5  12   6       63.75       59.82      1.23 o
   6  12   6        0.59        0.15      0.35 o
   7  12   6      148.26      150.00      2.93 o
  -8  13   6       12.55       14.15      0.59 o
  -7  13   6        8.80        7.88      0.47 o
  -6  13   6       49.99       53.04      0.80 o
  -5  13   6       62.74       43.48      0.72 o
  -4  13   6       23.17       33.56      0.89 o
  -3  13   6       10.87       11.76      0.89 o
  -2  13   6       79.08       78.33      1.37 o
  -1  13   6       20.05       14.88      0.58 o
   0  13   6     1162.49     1159.85     13.50 o
   1  13   6      162.19      149.92      1.81 o
   2  13   6        0.68        0.34      0.29 o
   3  13   6     1635.27     1632.63     20.81 o
   4  13   6     1272.98     1319.91     21.89 o
   5  13   6        0.03        1.04      0.44 o
   6  13   6        1.62        0.67      0.37 o
   7  13   6        5.32        4.23      0.61 o
  -7  14   6       11.58       15.10      0.39 o
  -6  14   6       13.82       17.41      0.49 o
  -5  14   6       20.12       25.55      0.59 o
  -4  14   6      138.72      152.04      1.55 o
  -3  14   6      302.53      299.32      2.75 o
  -2  14   6       21.48       24.68      0.87 o
  -1  14   6     1213.21     1154.30     15.01 o
   0  14   6       88.22       98.42      1.40 o
   1  14   6        8.42       10.80      0.47 o
   2  14   6      595.47      540.98      6.54 o
   3  14   6      457.34      460.97      5.15 o
   4  14   6      343.28      369.84      5.42 o
   5  14   6       50.21       49.25      0.98 o
   6  14   6       33.97       35.85      0.76 o
  -7  15   6        3.81        2.33      0.26 o
  -6  15   6       29.84       30.75      0.74 o
  -5  15   6      441.50      446.54      4.46 o
  -4  15   6       71.33       72.91      0.96 o
  -3  15   6      374.76      353.23      3.62 o
  -2  15   6       34.26       27.97      0.82 o
  -1  15   6       88.46       77.13      1.28 o
   0  15   6      656.45      661.42      7.67 o
   1  15   6       80.24       81.64      1.39 o
   2  15   6     1253.27     1224.21     15.07 o
   3  15   6     1310.21     1335.83     17.66 o
   4  15   6       36.38       41.73      0.92 o
   5  15   6       44.32       44.58      0.91 o
   6  15   6        0.15       -0.08      0.26 o
  -7  16   6        0.60        0.62      0.36 o
  -6  16   6       32.38       26.64      0.89 o
  -5  16   6       56.00       53.87      0.82 o
  -4  16   6        4.37        3.21      0.37 o
  -3  16   6      275.91      261.42      3.05 o
  -2  16   6     1285.09     1323.03     17.43 o
  -1  16   6      511.56      533.77      6.17 o
   0  16   6      461.97      434.09      5.02 o
   1  16   6      139.75      132.05      1.96 o
   2  16   6      368.17      346.74      3.94 o
   3  16   6      542.59      549.07      7.72 o
   4  16   6        9.83       11.07      0.61 o
   5  16   6       89.80       85.35      1.48 o
   6  16   6       10.23       15.14      0.53 o
  -6  17   6        2.04        2.45      0.37 o
  -5  17   6       37.49       34.97      0.70 o
  -4  17   6        2.38        2.27      0.33 o
  -3  17   6      143.86      141.34      1.93 o
  -2  17   6       84.11       76.64      1.35 o
  -1  17   6       21.37       25.24      0.89 o
   0  17   6      122.37      122.57      1.74 o
   1  17   6       46.16       53.10      1.45 o
   2  17   6       72.83       68.38      1.23 o
   3  17   6       19.55       14.16      0.55 o
   4  17   6       28.46       28.20      0.68 o
   5  17   6       22.39       28.09      0.66 o
  -6  18   6       14.13       17.22      0.60 o
  -5  18   6       27.91       28.80      0.67 o
  -4  18   6       12.96        9.78      0.52 o
  -3  18   6        4.16        3.54      0.65 o
  -2  18   6      110.81       98.65      1.81 o
  -1  18   6      163.07      160.84      2.10 o
   0  18   6      140.80      155.19      2.04 o
   1  18   6       10.87       12.99      0.74 o
   2  18   6        4.74        7.77      0.54 o
   3  18   6        8.79        7.45      0.44 o
   4  18   6       26.05       24.92      0.66 o
   5  18   6       45.45       48.99      0.93 o
  -5  19   6       28.90       30.72      0.68 o
  -4  19   6      152.70      157.91      2.19 o
  -3  19   6       27.96       35.17      0.89 o
  -2  19   6       30.95       32.36      0.99 o
  -1  19   6        2.16        0.79      0.42 o
   0  19   6        0.35       -0.04      0.40 o
   1  19   6        8.44        6.24      0.59 o
   2  19   6       29.62       26.35      0.84 o
   3  19   6       57.79       61.51      1.03 o
   4  19   6        9.24       11.19      0.68 o
  -5  20   6      101.79      116.28      1.75 o
  -4  20   6       69.93       68.14      1.10 o
  -3  20   6        0.15        0.03      0.31 o
  -2  20   6       28.08       38.24      1.07 o
  -1  20   6       18.04       15.37      0.65 o
   0  20   6        3.60        3.85      0.54 o
   1  20   6       63.56       62.23      1.47 o
   2  20   6       69.63       72.36      1.61 o
   3  20   6       26.18       30.63      0.73 o
   4  20   6       17.07       27.11      1.09 o
  -4  21   6        4.60        5.63      0.49 o
  -3  21   6       16.82       15.75      0.85 o
  -2  21   6       42.18       46.75      1.02 o
  -1  21   6        9.36        7.14      0.59 o
   0  21   6       11.55       12.11      0.66 o
   1  21   6      172.07      179.44      4.10 o
   2  21   6       26.67       32.62      0.97 o
   3  21   6        0.46        0.96      0.59 o
  -3  22   6       22.11       26.95      0.60 o
  -2  22   6        8.76        6.89      0.88 o
  -1  22   6       62.16       67.08      1.36 o
   0  22   6       41.25       41.42      1.05 o
   1  22   6       14.34       15.10      0.81 o
   2  22   6        1.36        2.76      0.59 o
  -1  23   6       21.33       18.66      0.75 o
   0  23   6        8.82       12.05      1.24 o
  -9   1   7       28.86       34.88      0.77 o
  -8   1   7       32.14       29.06      0.70 o
  -7   1   7       21.17       11.77      0.56 o
  -6   1   7      189.75      181.90      1.63 o
  -5   1   7       41.35       47.42      0.56 o
  -4   1   7      188.99      193.23      1.15 o
  -3   1   7      117.83      126.20      0.79 o
  -2   1   7      146.10      137.95      0.97 o
  -1   1   7     1840.77     1849.29     11.43 o
   0   1   7     2382.37     2384.45     14.91 o
   1   1   7        7.53        4.31      0.18 o
   2   1   7        9.78        9.32      0.22 o
   3   1   7      156.26      141.51      1.02 o
   4   1   7        7.23        3.52      0.34 o
   5   1   7        0.06        0.37      0.30 o
   6   1   7      233.30      240.52      2.90 o
   7   1   7      551.37      579.42      6.51 o
   8   1   7       16.91       18.38      0.72 o
  -9   2   7       24.13       29.95      0.80 o
  -8   2   7      305.09      275.27      2.84 o
  -7   2   7       43.45       42.45      0.92 o
  -6   2   7      223.61      206.13      1.78 o
  -5   2   7      414.04      430.04      3.19 o
  -4   2   7     1024.65     1117.32      7.88 o
  -3   2   7        6.05        7.98      0.16 o
  -2   2   7      387.85      356.88      2.11 o
  -1   2   7     3986.74     4257.45     39.12 o
   0   2   7    12911.02    13076.85    137.05 o
   1   2   7     2134.50     2362.75     16.26 o
   2   2   7      687.87      618.74      3.20 o
   3   2   7      549.19      619.33      3.97 o
   4   2   7      168.41      175.16      1.77 o
   5   2   7      111.94      110.76      1.38 o
   6   2   7     1433.42     1431.58     17.06 o
   7   2   7      389.66      407.50      4.76 o
   8   2   7       19.86       22.36      0.78 o
  -9   3   7       19.10       19.80      0.63 o
  -8   3   7       28.26       13.12      0.53 o
  -7   3   7      580.89      608.25      6.61 o
  -6   3   7       21.42       23.77      0.51 o
  -5   3   7       13.76       12.51      0.31 o
  -4   3   7       43.74       53.23      0.45 o
  -3   3   7      202.32      233.77      1.84 o
  -2   3   7       87.78       82.80      0.62 o
  -1   3   7     3578.04     3713.07     32.21 o
   0   3   7     6365.14     6118.78     53.30 o
   1   3   7     1637.72     1748.58     10.85 o
   2   3   7       39.65       36.06      0.35 o
   3   3   7      266.52      266.34      1.61 o
   4   3   7        6.07       13.14      0.43 o
   5   3   7       19.81       23.05      0.67 o
   6   3   7        9.96        8.01      0.55 o
   7   3   7      752.36      747.96      9.15 o
   8   3   7      141.54      156.49      2.07 o
  -9   4   7       98.28       85.08      1.16 o
  -8   4   7      159.46      139.99      1.82 o
  -7   4   7      152.10      140.93      1.87 o
  -6   4   7        0.22        1.38      0.31 o
  -5   4   7      126.06      138.63      1.08 o
  -4   4   7      329.55      332.71      1.88 o
  -3   4   7        1.33        3.85      0.16 o
  -2   4   7      256.26      255.16      1.64 o
  -1   4   7       80.88       90.81      0.66 o
   0   4   7      973.91     1101.73      6.05 o
   1   4   7     2397.63     2723.37     19.25 o
   2   4   7      141.55      155.30      1.10 o
   3   4   7       26.42       24.17      0.41 o
   4   4   7      152.60      145.51      1.78 o
   5   4   7       92.63       91.11      1.32 o
   6   4   7      170.24      159.06      2.15 o
   7   4   7        0.44        0.79      0.40 o
   8   4   7       16.82       13.59      0.55 o
  -9   5   7        0.04        0.05      0.26 o
  -8   5   7        0.45        0.07      0.32 o
  -7   5   7        0.02        0.76      0.40 o
  -6   5   7        0.05        0.55      0.27 o
  -5   5   7       28.67       35.21      0.48 o
  -4   5   7      466.53      556.38      3.18 o
  -3   5   7        1.62        0.98      0.13 o
  -2   5   7       49.26       67.27      0.46 o
  -1   5   7        7.78        3.35      0.14 o
   0   5   7     4275.84     4674.45     40.79 o
   1   5   7        0.18        2.37      0.15 o
   2   5   7       23.18       17.34      0.21 o
   3   5   7      191.46      205.35      1.40 o
   4   5   7       12.82       15.91      0.63 o
   5   5   7      296.85      276.82      3.04 o
   6   5   7        0.71        1.98      0.48 o
   7   5   7      147.77      172.63      2.36 o
   8   5   7        0.13        0.42      0.30 o
  -9   6   7       74.45       76.61      1.01 o
  -8   6   7       28.61       26.55      0.79 o
  -7   6   7       38.56       29.11      0.82 o
  -6   6   7        7.02        9.58      0.45 o
  -5   6   7       67.96       65.48      0.79 o
  -4   6   7        2.03        2.28      0.27 o
  -3   6   7       90.42      103.05      0.78 o
  -2   6   7       74.48       70.20      0.44 o
  -1   6   7      562.08      656.87      3.73 o
   0   6   7     1323.56     1462.01      9.20 o
   1   6   7       85.76       54.51      0.37 o
   2   6   7     1676.14     1717.14     12.50 o
   3   6   7     1493.88     1526.65     13.60 o
   4   6   7       64.35       49.38      0.92 o
   5   6   7       64.55       63.32      1.07 o
   6   6   7      124.20      121.44      1.70 o
   7   6   7        3.68        2.23      0.48 o
   8   6   7       93.42      103.41      1.70 o
  -9   7   7        5.27        2.88      0.37 o
  -8   7   7        9.38        8.12      0.60 o
  -7   7   7      390.76      413.28      4.64 o
  -6   7   7      491.78      451.98      4.96 o
  -5   7   7       43.14       45.83      0.71 o
  -4   7   7       80.57      100.73      0.92 o
  -3   7   7        9.01       15.39      0.44 o
  -2   7   7      151.04      155.64      1.15 o
  -1   7   7       80.72      116.74      0.77 o
   0   7   7     4481.97     4872.07     54.95 o
   1   7   7      417.93      491.43      2.51 o
   2   7   7       12.76       11.80      0.25 o
   3   7   7     1341.00     1379.94     13.71 o
   4   7   7      107.92      119.34      1.48 o
   5   7   7       82.35       88.63      1.37 o
   6   7   7       15.03       15.77      0.72 o
   7   7   7      128.59      142.20      2.11 o
   8   7   7        0.49        0.38      0.43 o
  -9   8   7       21.58       32.45      0.78 o
  -8   8   7       27.98       23.24      0.79 o
  -7   8   7        2.86        1.28      0.35 o
  -6   8   7      637.05      610.53      6.30 o
  -5   8   7        6.43        5.53      0.40 o
  -4   8   7      650.63      634.28      5.44 o
  -3   8   7      252.05      232.55      1.52 o
  -2   8   7       43.94       42.17      0.65 o
  -1   8   7      529.37      518.98      3.57 o
   0   8   7       10.29        2.81      0.23 o
   1   8   7        0.31        0.98      0.14 o
   2   8   7      761.52      760.85      5.01 o
   3   8   7      107.05       91.27      1.01 o
   4   8   7      410.76      418.61      3.84 o
   5   8   7       60.87       61.13      1.25 o
   6   8   7       39.72       40.89      1.12 o
   7   8   7        0.51        0.79      0.45 o
  -9   9   7       11.56       11.03      0.99 o
  -8   9   7      164.75      155.79      1.95 o
  -7   9   7      180.17      179.70      2.11 o
  -6   9   7       12.65       10.79      0.55 o
  -5   9   7      118.17       97.91      1.19 o
  -4   9   7        7.05        5.36      0.34 o
  -3   9   7      593.89      637.53      4.77 o
  -2   9   7     1139.59     1009.69      6.52 o
  -1   9   7       75.95       96.25      0.69 o
   0   9   7      113.35      120.60      1.22 o
   1   9   7        6.48        0.75      0.15 o
   2   9   7       11.87       10.55      0.41 o
   3   9   7       78.65       63.81      0.79 o
   4   9   7       19.60       21.40      0.98 o
   5   9   7       69.83       63.00      1.27 o
   6   9   7        1.36        2.06      0.54 o
   7   9   7       15.49       16.82      0.74 o
  -8  10   7       92.09       78.92      1.07 o
  -7  10   7      100.16      111.41      1.31 o
  -6  10   7       75.69       71.38      1.16 o
  -5  10   7        2.03        0.35      0.26 o
  -4  10   7     1073.47      973.68      9.27 o
  -3  10   7        0.71        0.57      0.23 o
  -2  10   7      478.39      448.45      3.23 o
  -1  10   7      210.80      269.87      1.76 o
   0  10   7      672.84      693.71      4.75 o
   1  10   7      130.52      118.25      0.85 o
   2  10   7      308.82      265.65      2.79 o
   3  10   7      145.69      144.55      1.52 o
   4  10   7      204.09      189.75      2.11 o
   5  10   7      163.89      150.06      1.99 o
   6  10   7      755.88      752.81      9.91 o
   7  10   7      111.40       95.99      1.57 o
  -8  11   7       46.95       45.21      0.79 o
  -7  11   7       71.70       69.37      0.99 o
  -6  11   7      230.79      217.59      2.29 o
  -5  11   7       34.02       23.67      0.55 o
  -4  11   7      373.93      359.60      3.44 o
  -3  11   7       19.89       28.16      0.57 o
  -2  11   7      140.12      127.42      1.46 o
  -1  11   7       52.65       64.64      0.68 o
   0  11   7      627.06      615.33      7.26 o
   1  11   7      386.03      380.77      3.12 o
   2  11   7     1284.22     1257.88     13.98 o
   3  11   7      240.85      240.52      2.86 o
   4  11   7       30.39       28.76      0.95 o
   5  11   7       73.72       53.29      1.26 o
   6  11   7        0.06        0.59      0.43 o
   7  11   7      103.14      100.35      1.52 o
  -8  12   7       37.52       30.88      0.60 o
  -7  12   7        8.25        5.50      0.41 o
  -6  12   7        1.61        1.47      0.35 o
  -5  12   7       12.23        7.87      0.44 o
  -4  12   7       58.31       54.27      0.80 o
  -3  12   7        8.76        6.20      0.36 o
  -2  12   7       20.10       20.08      0.50 o
  -1  12   7       31.55       28.91      1.16 o
   0  12   7       37.06       53.25      1.30 o
   1  12   7       15.22       18.07      0.57 o
   2  12   7      119.24      126.64      1.48 o
   3  12   7      748.75      736.76      9.42 o
   4  12   7        1.03        0.70      0.43 o
   5  12   7      116.27      119.59      1.81 o
   6  12   7       92.22       84.74      1.51 o
   7  12   7        0.46        0.63      0.44 o
  -8  13   7       20.13       24.02      0.69 o
  -7  13   7       15.42       11.79      0.49 o
  -6  13   7       36.34       33.31      0.63 o
  -5  13   7      161.23      159.10      1.64 o
  -4  13   7       53.38       40.61      0.71 o
  -3  13   7       70.23       63.68      0.88 o
  -2  13   7       61.58       51.44      1.13 o
  -1  13   7       24.77       29.07      0.76 o
   0  13   7       40.59       47.66      0.86 o
   1  13   7      187.69      167.43      2.03 o
   2  13   7     4546.37     4808.20     77.39 o
   3  13   7      208.66      209.81      3.47 o
   4  13   7      182.37      173.86      2.58 o
   5  13   7      361.75      378.56      5.62 o
   6  13   7        0.92        0.88      0.35 o
  -7  14   7        1.25        0.21      0.23 o
  -6  14   7      283.03      279.08      2.53 o
  -5  14   7      242.55      247.55      2.27 o
  -4  14   7        2.37        1.13      0.30 o
  -3  14   7        6.28        9.45      0.59 o
  -2  14   7      280.82      282.34      3.62 o
  -1  14   7       50.94       45.35      0.99 o
   0  14   7       28.34       28.87      0.74 o
   1  14   7      522.68      505.13      5.86 o
   2  14   7       14.10       18.23      0.83 o
   3  14   7       44.80       44.22      1.07 o
   4  14   7      372.97      385.12      4.36 o
   5  14   7       93.82       86.83      1.37 o
   6  14   7        0.43        0.30      0.28 o
  -7  15   7        0.04        0.02      0.23 o
  -6  15   7        5.01        4.15      0.33 o
  -5  15   7       88.98       90.73      1.10 o
  -4  15   7       36.34       40.72      0.78 o
  -3  15   7       22.27       21.26      0.74 o
  -2  15   7      411.16      405.96      4.78 o
  -1  15   7      292.16      262.76      3.31 o
   0  15   7        2.24        2.40      0.42 o
   1  15   7       44.98       46.18      0.91 o
   2  15   7       13.50       18.55      0.58 o
   3  15   7       49.81       53.33      0.99 o
   4  15   7       46.62       38.94      0.87 o
   5  15   7       17.99       13.45      0.55 o
   6  15   7        1.63        1.97      0.48 o
  -7  16   7       35.42       40.83      0.87 o
  -6  16   7       59.74       57.64      0.75 o
  -5  16   7       36.81       34.59      0.58 o
  -4  16   7        5.67        4.14      0.40 o
  -3  16   7      875.89      837.15     10.34 o
  -2  16   7      201.46      186.62      2.41 o
  -1  16   7       46.79       41.96      1.02 o
   0  16   7        8.74        9.06      0.60 o
   1  16   7        0.40        0.36      0.37 o
   2  16   7      102.08      104.30      1.70 o
   3  16   7      208.56      208.45      2.60 o
   4  16   7      143.03      139.55      2.36 o
   5  16   7        0.34        0.04      0.30 o
  -6  17   7       77.50       91.44      1.72 o
  -5  17   7       21.14       20.94      0.45 o
  -4  17   7       75.14       73.58      1.67 o
  -3  17   7      148.49      156.54      2.11 o
  -2  17   7      302.15      294.75      3.59 o
  -1  17   7      672.88      654.04      7.71 o
   0  17   7       31.58       39.70      0.94 o
   1  17   7       17.33       18.70      0.84 o
   2  17   7       38.94       36.55      1.19 o
   3  17   7       13.74       13.31      0.71 o
   4  17   7       11.70       10.87      0.47 o
   5  17   7       18.32       21.38      0.57 o
  -6  18   7        2.40        1.14      0.37 o
  -5  18   7       43.08       42.25      0.92 o
  -4  18   7       75.08       71.22      1.30 o
  -3  18   7      638.69      661.56      7.88 o
  -2  18   7     1321.44     1311.04     17.52 o
  -1  18   7      131.08      131.94      1.79 o
   0  18   7      239.40      234.43      2.74 o
   1  18   7       16.87       17.06      0.84 o
   2  18   7       94.38       87.80      1.53 o
   3  18   7        0.01        0.74      0.30 o
   4  18   7       55.81       52.11      0.84 o
   5  18   7      170.96      167.61      4.47 o
  -5  19   7       12.41       14.06      0.56 o
  -4  19   7       14.96        7.70      0.84 o
  -3  19   7        1.67        3.05      0.50 o
  -2  19   7      686.43      668.25      7.91 o
  -1  19   7       27.93       23.49      0.67 o
   0  19   7        8.98        4.99      0.55 o
   1  19   7       41.99       39.37      1.02 o
   2  19   7       61.18       62.55      1.29 o
   3  19   7        2.09        6.54      0.67 o
   4  19   7       65.68       74.15      1.48 o
  -5  20   7       41.08       48.16      1.10 o
  -4  20   7       31.05       33.86      0.76 o
  -3  20   7        0.25        0.31      0.42 o
  -2  20   7       32.73       31.57      0.82 o
  -1  20   7       26.29       23.05      0.77 o
   0  20   7        0.04       -0.01      0.36 o
   1  20   7       15.74       17.29      0.96 o
   2  20   7        2.31        3.43      0.49 o
   3  20   7      220.94      227.92      4.74 o
  -4  21   7        2.70        1.19      0.37 o
  -3  21   7       15.85       12.76      0.91 o
  -2  21   7       23.63       19.02      0.61 o
  -1  21   7       24.38       21.00      0.60 o
   0  21   7       15.92       17.34      0.74 o
   1  21   7       35.65       29.32      0.94 o
   2  21   7      226.70      285.57      8.53 o
  -3  22   7      147.09      144.92      1.82 o
  -2  22   7        6.12        3.50      0.49 o
  -1  22   7       11.28        9.19      0.76 o
   0  22   7       31.55       41.21      1.11 o
   1  22   7       25.90       29.72      0.87 o
  -9   0   8      851.67      901.10     14.31 o
  -8   0   8      292.62      251.74      3.53 o
  -7   0   8      183.34      147.43      2.56 o
  -6   0   8       71.12       71.45      1.41 o
  -5   0   8      339.81      336.15      3.99 o
  -4   0   8      882.47      925.88      8.64 o
  -3   0   8     1205.86     1074.97     10.58 o
  -2   0   8       48.44       21.97      0.39 o
  -1   0   8     3943.02     4262.87     47.33 o
   0   0   8     1316.23     1385.12     10.57 o
   1   0   8     1241.02     1282.20     11.72 o
   2   0   8       61.26       62.23      0.94 o
   3   0   8     2440.69     2450.70     35.15 o
   4   0   8       26.34       38.88      0.97 o
   5   0   8      475.08      457.97      6.42 o
   6   0   8        0.07        1.31      0.73 o
   7   0   8     1013.30     1053.43     17.61 o
   8   0   8       81.60       86.86      3.19 o
  -9   1   8       15.14       14.08      0.57 o
  -8   1   8      197.62      145.78      1.70 o
  -7   1   8     1001.74      933.93      9.58 o
  -6   1   8      131.62      136.05      1.28 o
  -5   1   8        9.72       13.03      0.56 o
  -4   1   8       24.10       39.25      0.45 o
  -3   1   8       94.13      110.58      0.87 o
  -2   1   8        2.08        2.27      0.26 o
  -1   1   8      502.39      563.23      3.27 o
   0   1   8        0.59        0.89      0.13 o
   1   1   8      269.05      273.21      1.37 o
   2   1   8      155.21      149.30      0.93 o
   3   1   8      433.49      443.31      3.22 o
   4   1   8       25.50       28.43      0.55 o
   5   1   8       17.05       17.78      0.58 o
   6   1   8      937.92      961.97     11.24 o
   7   1   8     1324.66     1382.60     17.19 o
   8   1   8        0.47        0.74      0.47 o
  -9   2   8      260.84      234.49      2.32 o
  -8   2   8       25.88       18.28      0.62 o
  -7   2   8       68.71       56.62      0.99 o
  -6   2   8        0.13        1.12      0.27 o
  -5   2   8       32.10       20.48      0.43 o
  -4   2   8       10.81        8.64      0.25 o
  -3   2   8      464.01      491.66      2.84 o
  -2   2   8      779.03      747.65      4.22 o
  -1   2   8      911.31      993.94      5.19 o
   0   2   8     1262.15     1402.62      8.03 o
   1   2   8       24.46       33.03      0.29 o
   2   2   8       49.45       51.80      0.47 o
   3   2   8      588.67      588.65      4.34 o
   4   2   8       10.84       10.31      0.55 o
   5   2   8      124.11      126.58      1.82 o
   6   2   8       54.18       55.36      1.04 o
   7   2   8       29.29       29.83      0.94 o
   8   2   8      200.21      201.26      2.61 o
  -9   3   8      287.07      273.64      2.81 o
  -8   3   8      201.02      197.42      2.24 o
  -7   3   8       25.63       35.82      0.72 o
  -6   3   8       75.55       73.37      0.87 o
  -5   3   8      216.15      197.57      1.63 o
  -4   3   8       28.01       23.24      0.36 o
  -3   3   8      248.73      251.81      1.88 o
  -2   3   8       30.73       22.92      0.27 o
  -1   3   8       39.07       24.52      0.41 o
   0   3   8     3396.99     3688.69     28.82 o
   1   3   8       84.73      105.37      0.65 o
   2   3   8      450.47      493.57      3.17 o
   3   3   8      204.65      212.59      1.75 o
   4   3   8      110.69       99.97      1.30 o
   5   3   8      159.17      173.39      2.22 o
   6   3   8      378.48      406.22      4.68 o
   7   3   8       98.43      104.42      1.75 o
   8   3   8        7.72        7.08      0.85 o
  -9   4   8       32.67       37.04      0.74 o
  -8   4   8        6.06        9.10      0.61 o
  -7   4   8        8.85       12.74      0.62 o
  -6   4   8       26.20       22.97      0.56 o
  -5   4   8        8.12       11.00      0.33 o
  -4   4   8     1151.40     1131.63      7.84 o
  -3   4   8      662.16      658.95      3.85 o
  -2   4   8        0.34        1.07      0.13 o
  -1   4   8      523.18      583.72      3.08 o
   0   4   8      784.38      882.07      5.03 o
   1   4   8        4.08        5.89      0.15 o
   2   4   8       60.40       63.16      0.48 o
   3   4   8      123.47      106.99      1.46 o
   4   4   8        0.08        1.20      0.39 o
   5   4   8        9.81       11.42      0.62 o
   6   4   8      174.17      179.84      2.23 o
   7   4   8      199.30      213.48      3.40 o
   8   4   8       17.39       15.93      0.75 o
  -9   5   8      292.16      285.93      2.86 o
  -8   5   8      149.78      120.53      1.53 o
  -7   5   8       41.21       37.77      0.85 o
  -6   5   8      921.95      829.49      8.36 o
  -5   5   8      144.59      132.64      1.19 o
  -4   5   8       64.64       58.07      0.59 o
  -3   5   8      269.35      278.90      1.76 o
  -2   5   8      252.14      274.22      1.84 o
  -1   5   8       29.53       38.06      0.31 o
   0   5   8      753.60      739.03      5.29 o
   1   5   8       98.53       61.79      0.37 o
   2   5   8     1356.42     1344.66      9.74 o
   3   5   8      808.18      790.81      8.41 o
   4   5   8      397.64      402.95      4.34 o
   5   5   8      185.79      205.28      2.44 o
   6   5   8       33.20       37.26      0.97 o
   7   5   8      379.17      379.62      4.29 o
   8   5   8        0.55        0.66      0.58 o
  -9   6   8       31.35       26.88      0.77 o
  -8   6   8       55.04       47.84      0.93 o
  -7   6   8      278.32      254.72      2.76 o
  -6   6   8       10.56       12.26      0.49 o
  -5   6   8        0.77        0.90      0.29 o
  -4   6   8       14.83       11.82      0.35 o
  -3   6   8      138.19      179.31      1.02 o
  -2   6   8      398.86      404.50      2.14 o
  -1   6   8     1750.90     1922.19     13.49 o
   0   6   8     2409.66     2576.87     19.60 o
   1   6   8       63.74       73.77      0.55 o
   2   6   8       57.60       53.71      0.45 o
   3   6   8       55.97       37.75      0.74 o
   4   6   8      291.59      308.44      3.39 o
   5   6   8        8.75        3.67      0.44 o
   6   6   8        8.38        8.61      0.57 o
   7   6   8        2.72        1.47      0.41 o
  -9   7   8        6.35        7.91      0.88 o
  -8   7   8      106.99      110.13      1.67 o
  -7   7   8      277.13      257.48      2.93 o
  -6   7   8        1.79        2.64      0.39 o
  -5   7   8       76.14       87.08      1.09 o
  -4   7   8      162.25      155.71      1.34 o
  -3   7   8     1242.75     1298.69      9.29 o
  -2   7   8     4144.54     4424.13     41.98 o
  -1   7   8      185.65      202.68      1.20 o
   0   7   8      928.68      929.42      5.45 o
   1   7   8      532.54      510.64      2.75 o
   2   7   8        0.52        1.38      0.17 o
   3   7   8      459.82      451.39      4.21 o
   4   7   8     1126.54     1084.67     12.85 o
   5   7   8        3.16        2.68      0.53 o
   6   7   8      276.16      263.48      3.26 o
   7   7   8      133.29      148.28      3.37 o
  -9   8   8        6.26        2.62      0.35 o
  -8   8   8       38.27       37.93      0.94 o
  -7   8   8        2.67        1.58      0.35 o
  -6   8   8      866.63      864.80      8.83 o
  -5   8   8       31.81       34.77      0.74 o
  -4   8   8       39.59       36.57      0.68 o
  -3   8   8        0.63        2.08      0.17 o
  -2   8   8     1564.10     1503.04     11.17 o
  -1   8   8      419.46      388.31      2.62 o
   0   8   8        0.57        1.04      0.17 o
   1   8   8        0.57        1.17      0.15 o
   2   8   8       52.84       42.23      0.59 o
   3   8   8       62.92       60.03      0.78 o
   4   8   8      122.35      112.55      1.47 o
   5   8   8       21.39       20.92      0.86 o
   6   8   8        0.01        0.21      0.40 o
   7   8   8       48.10       43.19      1.01 o
  -8   9   8       21.53       17.34      0.62 o
  -7   9   8       83.21       70.38      1.06 o
  -6   9   8       15.67       15.73      0.53 o
  -5   9   8       51.90       37.03      0.72 o
  -4   9   8       69.38       81.49      1.20 o
  -3   9   8      108.38      109.46      0.89 o
  -2   9   8     1668.51     1649.55     16.22 o
  -1   9   8      759.50      792.78      5.48 o
   0   9   8     2138.51     2168.60     18.59 o
   1   9   8       33.52       36.36      0.49 o
   2   9   8       46.32       44.50      0.56 o
   3   9   8      151.98      163.28      1.96 o
   4   9   8        3.67        1.85      0.41 o
   5   9   8       37.95       40.63      1.09 o
   6   9   8      132.98      127.29      1.96 o
   7   9   8        1.12        0.33      0.37 o
  -8  10   8       93.52       82.05      1.31 o
  -7  10   8       89.51       92.86      1.23 o
  -6  10   8        2.23        2.26      0.34 o
  -5  10   8        2.46        1.30      0.34 o
  -4  10   8      273.46      219.09      2.01 o
  -3  10   8      181.70      157.41      1.49 o
  -2  10   8      491.31      500.93      4.13 o
  -1  10   8       44.63       58.19      0.70 o
   0  10   8      691.30      737.97      8.40 o
   1  10   8      329.40      326.77      2.87 o
   2  10   8       76.42       79.06      1.09 o
   3  10   8       50.95       39.96      0.89 o
   4  10   8       83.22       74.84      1.06 o
   5  10   8      153.05      143.76      2.07 o
   6  10   8       62.35       72.84      2.00 o
   7  10   8        9.92       13.92      0.66 o
  -8  11   8        0.37        0.62      0.29 o
  -7  11   8       13.18       10.58      0.52 o
  -6  11   8       24.31       25.78      0.67 o
  -5  11   8        1.57        1.60      0.33 o
  -4  11   8      717.66      688.77      6.35 o
  -3  11   8        8.49       12.01      0.43 o
  -2  11   8       53.08       55.95      0.81 o
  -1  11   8      138.59      142.63      1.42 o
   0  11   8     1704.64     1704.21     18.74 o
   1  11   8     2671.72     2762.44     39.63 o
   2  11   8        3.37        3.00      0.44 o
   3  11   8      121.22      131.03      1.78 o
   4  11   8       30.56       34.23      0.82 o
   5  11   8       11.66       12.31      0.67 o
   6  11   8        0.03        0.55      0.37 o
   7  11   8       14.93       20.24      0.68 o
  -8  12   8        0.89        0.60      0.35 o
  -7  12   8       17.73       25.45      0.61 o
  -6  12   8       28.94       37.48      0.73 o
  -5  12   8       64.62       66.15      0.96 o
  -4  12   8      721.22      738.86      7.35 o
  -3  12   8     1335.98     1280.72     14.40 o
  -2  12   8        2.82        4.23      0.38 o
  -1  12   8      302.10      319.86      2.96 o
   0  12   8      311.02      285.13      2.88 o
   1  12   8      909.30      868.38     13.17 o
   2  12   8       51.31       42.81      0.78 o
   3  12   8      584.06      568.65      7.78 o
   4  12   8      183.33      166.26      3.53 o
   5  12   8      134.57      115.62      2.67 o
   6  12   8       33.21       36.33      0.82 o
  -7  13   8        1.13        1.22      0.29 o
  -6  13   8       23.84       16.29      0.54 o
  -5  13   8      766.05      758.68      7.63 o
  -4  13   8       30.53       24.08      0.60 o
  -3  13   8      519.89      502.44      5.03 o
  -2  13   8      364.40      373.18      4.20 o
  -1  13   8       10.15        7.56      0.54 o
   0  13   8      570.72      553.58      5.92 o
   1  13   8     1278.94     1286.64     16.83 o
   2  13   8       43.53       43.82      0.85 o
   3  13   8      129.37      128.42      2.08 o
   4  13   8       67.57       69.46      1.16 o
   5  13   8       58.52       52.54      1.02 o
   6  13   8        0.03        0.35      0.37 o
  -7  14   8        0.45        0.99      0.25 o
  -6  14   8       29.60       28.72      0.68 o
  -5  14   8      128.96      123.49      1.26 o
  -4  14   8      165.32      169.21      1.79 o
  -3  14   8      614.19      639.80      7.77 o
  -2  14   8       14.81       12.74      0.68 o
  -1  14   8       59.81       59.00      1.10 o
   0  14   8      456.86      419.38      4.76 o
   1  14   8       61.93       69.88      1.21 o
   2  14   8       68.77       69.03      1.06 o
   3  14   8      377.22      379.10      5.94 o
   4  14   8      151.74      141.71      1.77 o
   5  14   8        0.03        0.26      0.28 o
   6  14   8       24.14       28.30      0.88 o
  -7  15   8        1.76        0.25      0.23 o
  -6  15   8       89.31       86.30      0.98 o
  -5  15   8       13.27        9.18      0.42 o
  -4  15   8      252.17      263.50      2.80 o
  -3  15   8      521.25      528.18      6.54 o
  -2  15   8      218.38      215.46      2.68 o
  -1  15   8       62.25       63.56      1.35 o
   0  15   8        0.01        0.70      0.38 o
   1  15   8      474.83      444.84      6.03 o
   2  15   8       36.04       44.29      1.02 o
   3  15   8      152.12      161.75      2.75 o
   4  15   8      290.50      303.63      4.95 o
   5  15   8       16.87        8.53      0.74 o
  -6  16   8        8.42        6.62      0.87 o
  -5  16   8       16.17       15.58      0.51 o
  -4  16   8       30.57       30.27      0.96 o
  -3  16   8      123.53      137.40      1.93 o
  -2  16   8        0.29        1.03      0.46 o
  -1  16   8       58.24       61.96      1.10 o
   0  16   8       98.36       95.99      1.37 o
   1  16   8       30.55       38.52      0.94 o
   2  16   8       29.99       37.08      1.22 o
   3  16   8        4.06        5.26      0.61 o
   4  16   8      239.48      235.89      2.61 o
   5  16   8       64.34       73.36      1.41 o
  -6  17   8        0.40        0.03      0.22 o
  -5  17   8       19.09       19.13      0.58 o
  -4  17   8        9.61       11.31      0.61 o
  -3  17   8      168.22      186.97      2.40 o
  -2  17   8      515.42      539.49      6.82 o
  -1  17   8       11.20        7.80      0.54 o
   0  17   8        2.79        3.22      0.62 o
   1  17   8       57.06       57.23      1.10 o
   2  17   8      291.43      285.81      3.54 o
   3  17   8        0.57        0.32      0.31 o
   4  17   8       11.42       15.53      0.50 o
   5  17   8        5.06       10.40      0.98 o
  -5  18   8       73.99       73.74      1.47 o
  -4  18   8      206.07      208.33      2.31 o
  -3  18   8       77.77       84.51      1.28 o
  -2  18   8      386.35      435.91      5.22 o
  -1  18   8        4.62        4.75      0.47 o
   0  18   8        0.34        0.68      0.40 o
   1  18   8        0.47        0.44      0.49 o
   2  18   8        6.36        9.31      0.67 o
   3  18   8       10.78       12.88      0.94 o
   4  18   8       10.42       11.77      0.47 o
  -5  19   8        3.85        3.24      0.53 o
  -4  19   8       56.94       55.79      1.11 o
  -3  19   8        9.98       15.18      0.54 o
  -2  19   8       17.00       18.88      0.66 o
  -1  19   8       66.10       63.85      1.06 o
   0  19   8       16.09       17.82      0.61 o
   1  19   8       78.63       79.42      1.81 o
   2  19   8        4.13        5.70      0.79 o
   3  19   8       14.46       23.34      0.79 o
   4  19   8       61.00       82.83      3.26 o
  -4  20   8       74.29       78.45      1.21 o
  -3  20   8       21.50       25.91      0.74 o
  -2  20   8       87.45       83.61      1.14 o
  -1  20   8       14.04       11.09      0.47 o
   0  20   8        5.43        7.78      0.51 o
   1  20   8      116.47      122.73      2.20 o
   2  20   8        0.01        0.19      0.34 o
   3  20   8        0.64        0.56      0.45 o
  -3  21   8        0.00        0.17      0.30 o
  -2  21   8        2.04        0.75      0.36 o
  -1  21   8       47.17       40.64      0.79 o
   0  21   8       78.44       79.22      1.45 o
   1  21   8        0.09        0.14      0.44 o
   2  21   8        3.91        0.78      0.65 o
  -2  22   8        1.81        1.04      0.34 o
  -1  22   8        1.68        1.07      0.45 o
   0  22   8        5.33        3.66      0.54 o
  -9   1   9        4.23        8.93      0.61 o
  -8   1   9       60.98       69.29      0.99 o
  -7   1   9      117.16      122.06      1.22 o
  -6   1   9        2.71        5.23      0.35 o
  -5   1   9       95.82       92.40      0.96 o
  -4   1   9       21.47       27.82      0.43 o
  -3   1   9      333.94      370.15      2.05 o
  -2   1   9      309.36      282.96      1.66 o
  -1   1   9     2373.56     2548.49     18.71 o
   0   1   9        5.73        5.13      0.21 o
   1   1   9      690.78      653.58      3.63 o
   2   1   9      199.91      195.80      1.23 o
   3   1   9      285.75      290.45      2.68 o
   4   1   9      274.00      293.86      2.91 o
   5   1   9      572.20      557.33      6.27 o
   6   1   9       41.84       43.49      1.09 o
   7   1   9      245.67      249.74      3.70 o
  -9   2   9       10.69       17.16      0.73 o
  -8   2   9       81.12       64.64      1.04 o
  -7   2   9      228.96      233.18      2.20 o
  -6   2   9      181.89      189.89      1.73 o
  -5   2   9        1.54        3.86      0.50 o
  -4   2   9       18.43       19.22      0.38 o
  -3   2   9      140.24      122.12      0.75 o
  -2   2   9      535.96      647.61      4.20 o
  -1   2   9      316.79      323.15      1.62 o
   0   2   9      375.24      418.41      2.56 o
   1   2   9      122.65      122.68      0.68 o
   2   2   9        7.04        8.84      0.42 o
   3   2   9      169.72      189.89      1.70 o
   4   2   9       59.56       65.50      1.17 o
   5   2   9        3.27        5.85      0.77 o
   6   2   9      311.61      306.36      3.40 o
   7   2   9        0.10        0.35      0.38 o
  -9   3   9        9.55        4.77      0.52 o
  -8   3   9       11.10       10.93      0.54 o
  -7   3   9       57.36       70.99      1.03 o
  -6   3   9        3.07        3.76      0.40 o
  -5   3   9       27.45       34.83      0.54 o
  -4   3   9       84.90       66.79      0.60 o
  -3   3   9      820.83      870.11      5.65 o
  -2   3   9      402.30      313.31      1.70 o
  -1   3   9        0.77        1.80      0.20 o
   0   3   9       47.10       38.80      0.34 o
   1   3   9      183.53      205.75      1.14 o
   2   3   9      927.91      916.39      6.88 o
   3   3   9        2.57        9.94      0.37 o
   4   3   9      133.37      132.08      1.70 o
   5   3   9      589.61      635.31      7.14 o
   6   3   9      303.26      292.44      3.33 o
   7   3   9        1.71        1.39      0.52 o
  -9   4   9       28.71       28.80      0.63 o
  -8   4   9       17.36       19.64      0.70 o
  -7   4   9       48.64       51.44      0.91 o
  -6   4   9      134.13      139.78      1.34 o
  -5   4   9       18.82       14.53      0.36 o
  -4   4   9       50.72       66.34      0.70 o
  -3   4   9      122.73      126.22      0.83 o
  -2   4   9      446.76      495.69      2.65 o
  -1   4   9       49.08       74.13      0.48 o
   0   4   9      624.76      662.93      3.63 o
   1   4   9      211.54      213.62      1.24 o
   2   4   9      255.88      267.25      2.36 o
   3   4   9      347.57      360.16      3.62 o
   4   4   9      586.28      564.82      6.27 o
   5   4   9        1.67        1.46      0.47 o
   6   4   9      123.81      117.54      1.54 o
   7   4   9        6.43        4.52      0.41 o
  -9   5   9       22.09       21.83      0.62 o
  -8   5   9       39.86       31.96      0.80 o
  -7   5   9      324.27      350.79      3.87 o
  -6   5   9      126.35      138.60      1.63 o
  -5   5   9       72.02       81.55      0.95 o
  -4   5   9      174.44      160.61      1.34 o
  -3   5   9       87.91      116.90      0.77 o
  -2   5   9        8.67        9.62      0.27 o
  -1   5   9       94.68      118.10      0.68 o
   0   5   9     1764.59     1822.28     12.66 o
   1   5   9        1.01        1.47      0.15 o
   2   5   9        0.53        0.77      0.26 o
   3   5   9      138.52      130.43      1.62 o
   4   5   9        5.18       12.24      1.07 o
   5   5   9      741.96      739.77      8.38 o
   6   5   9       82.84       78.45      1.32 o
   7   5   9        4.22        3.00      0.41 o
  -9   6   9        6.69        9.93      0.46 o
  -8   6   9       81.00       82.20      1.46 o
  -7   6   9       79.29       87.85      1.41 o
  -6   6   9       35.24       35.70      0.79 o
  -5   6   9       27.56       31.43      0.66 o
  -4   6   9        0.27        1.23      0.41 o
  -3   6   9      450.27      397.78      3.76 o
  -2   6   9     1028.50     1135.30      8.63 o
  -1   6   9     1061.62     1131.21      7.14 o
   0   6   9        2.87        1.56      0.20 o
   1   6   9     1172.02     1181.40      7.77 o
   2   6   9      128.16      147.85      1.57 o
   3   6   9        2.03        1.72      0.42 o
   4   6   9        0.28        0.59      0.35 o
   5   6   9        1.04        2.72      0.42 o
   6   6   9      330.02      344.68      3.93 o
   7   6   9       50.55       50.99      0.94 o
  -9   7   9        0.01        0.21      0.30 o
  -8   7   9       38.08       39.60      0.95 o
  -7   7   9       64.02       68.62      1.15 o
  -6   7   9       40.95       46.61      0.83 o
  -5   7   9      209.37      193.55      1.97 o
  -4   7   9        0.06        1.40      0.32 o
  -3   7   9       52.58       37.92      0.52 o
  -2   7   9        2.39        6.33      0.55 o
  -1   7   9       44.40       44.37      0.46 o
   0   7   9      325.63      328.51      1.90 o
   1   7   9        9.77        5.56      0.22 o
   2   7   9        1.61        0.56      0.22 o
   3   7   9      121.55      122.45      1.52 o
   4   7   9       78.15       84.21      1.20 o
   5   7   9       54.49       68.19      1.14 o
   6   7   9       45.38       50.71      1.08 o
   7   7   9        0.20        0.70      0.40 o
  -8   8   9       30.40       26.64      0.79 o
  -7   8   9       28.93       35.29      0.91 o
  -6   8   9       22.11       20.70      0.58 o
  -5   8   9      195.82      172.32      1.81 o
  -4   8   9      137.75      122.94      1.44 o
  -3   8   9       60.03       52.53      0.75 o
  -2   8   9      619.64      651.13      5.35 o
  -1   8   9      222.62      232.65      2.07 o
   0   8   9      504.92      499.05      3.05 o
   1   8   9        0.01        0.84      0.19 o
   2   8   9      506.33      528.09      5.17 o
   3   8   9        1.29        3.19      0.43 o
   4   8   9       38.43       37.89      0.82 o
   5   8   9       34.60       30.07      0.79 o
   6   8   9      263.50      279.57      4.49 o
   7   8   9      160.13      157.27      2.00 o
  -8   9   9        2.55        2.29      0.43 o
  -7   9   9      145.83      146.35      1.65 o
  -6   9   9        0.77        1.03      0.31 o
  -5   9   9       37.72       32.34      0.68 o
  -4   9   9      159.36      127.19      1.40 o
  -3   9   9      153.28      152.76      1.63 o
  -2   9   9      213.01      178.75      1.59 o
  -1   9   9     2094.46     2055.24     22.58 o
   0   9   9     1498.74     1515.56     15.27 o
   1   9   9      492.32      487.88      6.66 o
   2   9   9       89.31       69.27      0.90 o
   3   9   9      201.79      201.54      2.28 o
   4   9   9        8.54        6.87      0.79 o
   5   9   9        1.07        3.62      0.53 o
   6   9   9       68.11       58.14      1.20 o
   7   9   9       60.18       71.17      1.39 o
  -8  10   9        3.13        0.52      0.32 o
  -7  10   9      118.53      113.78      1.35 o
  -6  10   9       37.01       39.60      0.72 o
  -5  10   9       25.48       26.97      0.62 o
  -4  10   9      161.32      170.31      1.95 o
  -3  10   9      101.61      123.39      1.49 o
  -2  10   9       60.73       45.41      0.70 o
  -1  10   9      140.34      129.24      1.27 o
   0  10   9      344.07      350.79      3.34 o
   1  10   9      355.76      319.57      2.94 o
   2  10   9       23.92       25.32      0.68 o
   3  10   9     1263.85     1281.37     15.29 o
   4  10   9      269.54      228.59      2.94 o
   5  10   9      148.74      131.68      1.94 o
   6  10   9       17.55       15.31      0.75 o
  -8  11   9       27.95       33.14      0.68 o
  -7  11   9        1.34        1.85      0.34 o
  -6  11   9       55.88       52.10      0.79 o
  -5  11   9      171.85      155.51      1.65 o
  -4  11   9       63.32       56.06      1.02 o
  -3  11   9       35.55       39.67      0.75 o
  -2  11   9        0.62        1.84      0.52 o
  -1  11   9      358.43      336.78      3.28 o
   0  11   9      442.92      452.24      4.29 o
   1  11   9      682.72      692.65      7.83 o
   2  11   9      639.54      696.22      7.78 o
   3  11   9       80.16       64.87      1.33 o
   4  11   9        8.33       17.91      0.98 o
   5  11   9       72.14       66.30      1.23 o
   6  11   9        1.56        0.24      0.38 o
  -8  12   9        1.18        0.74      0.28 o
  -7  12   9        5.47        3.77      0.34 o
  -6  12   9        9.40        7.81      0.42 o
  -5  12   9      101.12       84.69      1.11 o
  -4  12   9        0.06        0.20      0.34 o
  -3  12   9       58.03       62.89      1.05 o
  -2  12   9       19.89       21.43      0.62 o
  -1  12   9        7.08        9.66      0.56 o
   0  12   9      431.56      417.69      4.45 o
   1  12   9      375.80      388.87      4.28 o
   2  12   9      155.62      163.33      1.79 o
   3  12   9     1231.49     1229.28     19.32 o
   4  12   9      139.91      133.25      4.00 o
   5  12   9        9.32       14.56      1.00 o
   6  12   9        0.91        1.14      0.42 o
  -7  13   9       42.61       38.66      0.66 o
  -6  13   9       43.45       45.38      0.76 o
  -5  13   9      127.41      115.97      1.46 o
  -4  13   9      241.74      246.23      2.77 o
  -3  13   9       47.16       50.01      0.81 o
  -2  13   9       12.71       14.46      0.63 o
  -1  13   9        0.03        0.35      0.36 o
   0  13   9      686.55      676.74      7.44 o
   1  13   9        5.47        5.24      0.49 o
   2  13   9       27.71       28.18      0.64 o
   3  13   9      315.04      314.17      4.47 o
   4  13   9       16.63       16.84      0.56 o
   5  13   9       11.95       23.40      0.79 o
   6  13   9       32.86       37.78      0.96 o
  -7  14   9       22.48       23.53      0.53 o
  -6  14   9       10.06       18.36      0.49 o
  -5  14   9      221.22      221.63      2.53 o
  -4  14   9      101.60      100.26      1.21 o
  -3  14   9       25.72       20.76      0.83 o
  -2  14   9       60.03       49.67      1.04 o
  -1  14   9      196.06      182.07      2.22 o
   0  14   9      112.04      111.12      1.74 o
   1  14   9       53.74       63.29      1.04 o
   2  14   9       38.09       33.76      0.89 o
   3  14   9        0.23        3.63      0.53 o
   4  14   9        3.30        2.10      0.35 o
   5  14   9       13.90       13.72      0.98 o
  -7  15   9        3.50        6.53      0.90 o
  -6  15   9       46.12       42.74      0.74 o
  -5  15   9        1.16        1.10      0.40 o
  -4  15   9      225.96      221.88      2.70 o
  -3  15   9       97.98       98.47      1.55 o
  -2  15   9        2.15        4.59      0.53 o
  -1  15   9       20.97       14.56      0.71 o
   0  15   9       63.71       59.20      1.11 o
   1  15   9       48.81       53.67      1.06 o
   2  15   9      506.91      518.33      7.71 o
   3  15   9       90.50       91.64      1.78 o
   4  15   9      225.28      212.89      3.94 o
   5  15   9       18.12       22.29      0.89 o
  -6  16   9        4.26        3.04      0.37 o
  -5  16   9      343.81      340.58      3.73 o
  -4  16   9       59.77       54.68      1.14 o
  -3  16   9        4.71        3.39      0.53 o
  -2  16   9        4.02        7.08      0.57 o
  -1  16   9       43.31       43.82      1.01 o
   0  16   9        4.86        7.69      0.68 o
   1  16   9        1.75        2.80      0.52 o
   2  16   9       32.82       28.80      0.76 o
   3  16   9        5.17        3.52      0.44 o
   4  16   9       24.69       28.84      0.85 o
   5  16   9       36.43       30.29      0.84 o
  -6  17   9       18.78       21.06      0.73 o
  -5  17   9        0.12        0.30      0.27 o
  -4  17   9      207.53      192.01      2.20 o
  -3  17   9      383.39      398.27      4.51 o
  -2  17   9      148.61      136.61      1.96 o
  -1  17   9       74.26       66.73      1.16 o
   0  17   9      128.20      141.18      2.09 o
   1  17   9        4.06        5.23      0.67 o
   2  17   9       22.71       24.38      0.76 o
   3  17   9       13.49       16.99      0.73 o
   4  17   9      153.95      146.99      2.88 o
  -5  18   9      117.13      120.00      1.56 o
  -4  18   9        1.19        1.01      0.34 o
  -3  18   9      212.65      216.84      2.53 o
  -2  18   9      253.51      249.79      3.03 o
  -1  18   9       14.26       16.13      0.60 o
   0  18   9       66.99       66.36      1.14 o
   1  18   9       53.75       66.28      1.26 o
   2  18   9       13.83       16.92      0.68 o
   3  18   9       13.16       17.93      0.75 o
   4  18   9        4.08        2.70      0.78 o
  -5  19   9        8.80        7.28      1.05 o
  -4  19   9      144.21      139.94      1.51 o
  -3  19   9       20.52       16.95      0.58 o
  -2  19   9       16.87       17.89      0.68 o
  -1  19   9        8.95        8.00      0.48 o
   0  19   9       92.65       99.01      1.46 o
   1  19   9       73.56       68.58      1.39 o
   2  19   9        4.81        5.72      0.86 o
   3  19   9       22.44       34.75      1.11 o
  -4  20   9        1.26        0.71      0.36 o
  -3  20   9        6.10        2.27      0.29 o
  -2  20   9        0.17        1.07      0.31 o
  -1  20   9        1.79        1.11      0.33 o
   0  20   9        0.69        0.51      0.28 o
   1  20   9       50.18       55.11      1.15 o
   2  20   9        9.57       14.26      0.63 o
  -3  21   9        3.10        0.87      0.36 o
  -2  21   9       21.41       22.39      0.59 o
  -1  21   9        0.17        0.01      0.34 o
   0  21   9       36.10       56.01      1.51 o
   1  21   9       28.28       33.22      0.85 o
  -9   0  10       27.56       34.45      1.03 o
  -8   0  10      226.88      256.03      3.77 o
  -7   0  10      172.86      172.53      2.32 o
  -6   0  10        9.20        3.63      0.49 o
  -5   0  10       69.44       56.40      1.04 o
  -4   0  10       21.77       30.14      0.74 o
  -3   0  10      155.14      212.39      1.77 o
  -2   0  10       99.97       89.45      0.86 o
  -1   0  10        2.28        0.76      0.24 o
   0   0  10     6714.03     7119.24    115.93 o
   1   0  10      156.16      125.14      1.34 o
   2   0  10        7.98       11.26      0.46 o
   3   0  10      323.11      312.57      3.96 o
   4   0  10      912.36      863.10     12.26 o
   5   0  10      624.24      624.10     11.64 o
   6   0  10       70.55       65.31      1.97 o
   7   0  10      142.45      153.91      2.75 o
  -9   1  10      428.29      410.29      4.34 o
  -8   1  10       57.98       59.44      0.90 o
  -7   1  10      177.86      194.39      1.81 o
  -6   1  10        2.05        3.70      0.32 o
  -5   1  10       20.19       15.27      0.42 o
  -4   1  10      176.72      156.97      1.32 o
  -3   1  10       47.36       40.91      0.40 o
  -2   1  10       66.19       58.75      0.45 o
  -1   1  10      169.56      168.58      1.02 o
   0   1  10      510.04      550.48      3.34 o
   1   1  10      334.46      349.78      2.23 o
   2   1  10        0.05        1.09      0.30 o
   3   1  10       80.35       74.50      1.07 o
   4   1  10     1058.32     1082.27     12.00 o
   5   1  10     1492.37     1476.82     19.15 o
   6   1  10       38.39       42.80      0.97 o
   7   1  10      211.43      240.30      2.89 o
  -9   2  10       14.07       10.32      0.49 o
  -8   2  10        5.14        1.43      0.40 o
  -7   2  10       33.36       41.17      0.65 o
  -6   2  10       14.49       18.66      0.49 o
  -5   2  10        0.04        0.45      0.27 o
  -4   2  10       12.73       13.59      0.36 o
  -3   2  10      232.82      248.69      1.72 o
  -2   2  10      130.04      161.18      0.96 o
  -1   2  10     1025.43     1009.23      6.70 o
   0   2  10      663.06      687.57      4.70 o
   1   2  10      869.53      831.01      6.28 o
   2   2  10        6.51       11.45      0.38 o
   3   2  10      214.31      198.65      2.25 o
   4   2  10       91.83       86.74      1.44 o
   5   2  10      251.19      251.98      2.82 o
   6   2  10       21.83       20.15      1.72 o
   7   2  10      152.95      155.32      1.94 o
  -9   3  10        0.08        0.31      0.28 o
  -8   3  10       81.74       76.31      1.17 o
  -7   3  10       14.81       18.81      0.53 o
  -6   3  10       64.43       57.10      0.75 o
  -5   3  10        0.49        1.50      0.29 o
  -4   3  10      267.42      258.47      2.13 o
  -3   3  10        0.25        1.20      0.22 o
  -2   3  10      883.79      961.32      6.83 o
  -1   3  10       67.46       73.92      0.70 o
   0   3  10       20.47       15.83      0.36 o
   1   3  10        5.50        5.05      0.36 o
   2   3  10      198.84      216.43      1.90 o
   3   3  10      315.43      303.73      2.98 o
   4   3  10     1977.92     2026.04     27.84 o
   5   3  10       73.20       74.89      1.22 o
   6   3  10        4.83        4.05      0.44 o
   7   3  10      327.21      323.22      3.36 o
  -9   4  10      122.81      115.02      1.38 o
  -8   4  10        3.19        2.64      0.40 o
  -7   4  10      881.57      830.17      8.96 o
  -6   4  10        0.04        0.43      0.31 o
  -5   4  10        0.01        0.96      0.31 o
  -4   4  10       81.75       73.83      0.79 o
  -3   4  10      639.21      605.40      4.69 o
  -2   4  10      724.89      760.28      5.46 o
  -1   4  10      137.81      132.49      1.39 o
   0   4  10      334.28      359.70      2.14 o
   1   4  10      474.05      473.43      3.78 o
   2   4  10       60.06       73.15      0.91 o
   3   4  10      165.65      166.79      2.02 o
   4   4  10        1.22        1.05      0.42 o
   5   4  10      622.14      608.51      6.94 o
   6   4  10        7.00        9.96      0.50 o
   7   4  10      113.15      113.12      1.49 o
  -9   5  10       25.06       35.45      0.68 o
  -8   5  10      391.11      371.88      4.23 o
  -7   5  10        0.11        0.56      0.33 o
  -6   5  10       19.17       21.02      0.63 o
  -5   5  10       47.08       59.97      0.81 o
  -4   5  10      611.14      620.68      5.22 o
  -3   5  10      314.92      329.06      2.56 o
  -2   5  10     1451.42     1511.43     13.53 o
  -1   5  10      497.30      560.00      4.57 o
   0   5  10       71.70       81.17      0.52 o
   1   5  10      720.69      678.70      5.58 o
   2   5  10      460.87      445.19      4.83 o
   3   5  10      104.08      106.31      1.37 o
   4   5  10       64.35       63.88      1.10 o
   5   5  10       17.85       13.19      0.64 o
   6   5  10      114.00      109.74      1.37 o
   7   5  10       35.01       39.67      0.93 o
  -8   6  10        0.05        0.38      0.38 o
  -7   6  10       13.67       12.05      0.51 o
  -6   6  10        7.97        7.77      0.46 o
  -5   6  10      109.87       97.24      1.12 o
  -4   6  10      109.23       86.04      0.96 o
  -3   6  10        3.64        1.62      0.37 o
  -2   6  10      828.77      799.85      7.27 o
  -1   6  10      208.43      195.84      2.23 o
   0   6  10      240.96      225.41      1.31 o
   1   6  10       29.56       31.03      0.42 o
   2   6  10      118.39      115.32      1.49 o
   3   6  10        0.48        1.27      0.35 o
   4   6  10       79.86       75.64      1.69 o
   5   6  10      233.44      212.51      2.42 o
   6   6  10       10.48       11.38      0.60 o
   7   6  10       16.98       18.19      0.78 o
  -8   7  10       81.45       75.30      1.16 o
  -7   7  10       26.00       28.60      0.75 o
  -6   7  10       11.27       14.42      0.53 o
  -5   7  10      281.14      279.12      2.63 o
  -4   7  10      609.29      609.39      5.99 o
  -3   7  10      412.54      391.18      3.75 o
  -2   7  10       15.86       16.02      0.53 o
  -1   7  10      125.61       97.17      0.77 o
   0   7  10      676.04      658.01      4.25 o
   1   7  10      177.35      157.81      1.37 o
   2   7  10      121.46      121.35      1.89 o
   3   7  10       81.50       80.54      1.35 o
   4   7  10      299.63      273.41      2.94 o
   5   7  10      179.59      178.75      2.21 o
   6   7  10        4.63        2.60      0.39 o
   7   7  10      190.82      205.71      2.27 o
  -8   8  10       65.43       57.97      0.89 o
  -7   8  10      171.38      200.31      2.35 o
  -6   8  10        1.23        1.18      0.35 o
  -5   8  10       24.54       30.37      0.67 o
  -4   8  10     1622.10     1621.16     19.73 o
  -3   8  10       48.73       56.79      0.89 o
  -2   8  10        9.64        9.91      0.52 o
  -1   8  10       19.07       15.13      0.38 o
   0   8  10     1794.03     1891.90     20.36 o
   1   8  10       95.64       99.01      1.32 o
   2   8  10      115.82      134.52      2.35 o
   3   8  10      199.87      208.90      3.24 o
   4   8  10      247.28      246.34      2.72 o
   5   8  10       31.25       25.76      0.86 o
   6   8  10        0.05        0.60      0.46 o
  -8   9  10       28.23       26.38      0.67 o
  -7   9  10       48.43       51.02      1.01 o
  -6   9  10        3.78        3.39      0.38 o
  -5   9  10      521.61      516.90      4.88 o
  -4   9  10       41.09       36.66      0.90 o
  -3   9  10      564.37      564.58      5.72 o
  -2   9  10      348.41      321.16      3.21 o
  -1   9  10       65.52       54.75      0.77 o
   0   9  10       65.93       64.14      0.96 o
   1   9  10       46.40       44.17      0.69 o
   2   9  10      559.52      554.80      6.82 o
   3   9  10       63.39       56.72      1.02 o
   4   9  10      102.68       94.36      1.49 o
   5   9  10       58.91       46.80      1.09 o
   6   9  10       29.70       31.90      0.87 o
  -8  10  10        6.30        8.55      0.74 o
  -7  10  10       80.59       88.50      1.21 o
  -6  10  10       48.51       50.40      0.79 o
  -5  10  10        1.94        2.11      0.46 o
  -4  10  10      321.11      305.03      3.48 o
  -3  10  10       22.99       19.62      0.73 o
  -2  10  10      312.66      280.76      2.59 o
  -1  10  10      380.80      386.69      3.77 o
   0  10  10       39.00       33.98      0.63 o
   1  10  10       12.58       14.35      0.66 o
   2  10  10      604.36      592.05      7.10 o
   3  10  10       27.98       17.67      0.88 o
   4  10  10      280.70      285.42      3.84 o
   5  10  10       29.71       28.61      1.03 o
   6  10  10       14.23       16.56      0.64 o
  -8  11  10        2.30        2.48      0.38 o
  -7  11  10       66.05       65.81      0.88 o
  -6  11  10        5.42       11.60      0.46 o
  -5  11  10       25.13       34.76      0.77 o
  -4  11  10       72.15       75.48      1.30 o
  -3  11  10       12.34       12.91      0.57 o
  -2  11  10      692.29      652.86      6.18 o
  -1  11  10      890.30      826.00      8.54 o
   0  11  10      587.61      563.82      5.60 o
   1  11  10      192.69      186.87      2.32 o
   2  11  10       23.37       29.46      0.75 o
   3  11  10      136.86      141.81      3.41 o
   4  11  10       90.17       90.49      1.94 o
   5  11  10        2.89        4.72      0.50 o
   6  11  10        8.85        5.13      0.54 o
  -7  12  10       10.38       10.34      0.79 o
  -6  12  10       48.97       46.12      0.79 o
  -5  12  10        4.86        3.89      0.48 o
  -4  12  10      223.46      220.58      2.63 o
  -3  12  10      270.72      274.29      3.02 o
  -2  12  10       20.83       26.78      0.71 o
  -1  12  10      597.49      628.91      6.36 o
   0  12  10      619.72      605.09      7.07 o
   1  12  10      116.96      113.84      1.47 o
   2  12  10      733.51      666.46      9.87 o
   3  12  10       45.00       33.20      1.24 o
   4  12  10        6.63        3.45      0.77 o
   5  12  10       17.17       14.49      0.64 o
   6  12  10       40.93       45.31      1.16 o
  -7  13  10       60.67       75.35      1.07 o
  -6  13  10        5.64        3.74      0.37 o
  -5  13  10       10.19       13.12      0.70 o
  -4  13  10      351.52      355.77      3.97 o
  -3  13  10       25.14       23.93      0.75 o
  -2  13  10     1041.66     1049.89     12.38 o
  -1  13  10      914.26      878.76     10.65 o
   0  13  10      198.81      200.43      2.83 o
   1  13  10      279.33      262.75      2.94 o
   2  13  10      311.92      298.32      3.68 o
   3  13  10        0.39        2.59      0.39 o
   4  13  10      140.57      157.56      5.54 o
   5  13  10        7.74        5.61      0.46 o
  -7  14  10        1.07        1.67      0.34 o
  -6  14  10       43.19       58.09      0.90 o
  -5  14  10      892.12      953.04     11.07 o
  -4  14  10        0.05        0.20      0.33 o
  -3  14  10      487.53      472.22      5.66 o
  -2  14  10      117.50      112.94      1.67 o
  -1  14  10       22.45       17.57      0.70 o
   0  14  10       20.57       25.83      0.79 o
   1  14  10        6.53        6.42      0.99 o
   2  14  10      163.20      148.40      3.18 o
   3  14  10       19.08       14.76      0.79 o
   4  14  10        4.96        2.57      0.65 o
   5  14  10       18.57       24.52      0.88 o
  -6  15  10       30.54       37.96      0.65 o
  -5  15  10       90.09       96.51      1.43 o
  -4  15  10      167.34      179.84      2.74 o
  -3  15  10      253.69      253.34      3.06 o
  -2  15  10      317.37      304.01      3.49 o
  -1  15  10      143.64      148.04      2.05 o
   0  15  10      283.22      281.51      4.65 o
   1  15  10      108.89      122.42      2.29 o
   2  15  10       60.84       62.82      1.05 o
   3  15  10       14.13        8.87      0.63 o
   4  15  10        2.54        1.22      0.54 o
   5  15  10       20.65       18.13      0.87 o
  -6  16  10      125.24      134.08      2.64 o
  -5  16  10      194.28      206.19      2.30 o
  -4  16  10        5.73        7.55      0.72 o
  -3  16  10       74.95       76.67      1.34 o
  -2  16  10       40.90       39.17      0.88 o
  -1  16  10       52.55       52.26      1.31 o
   0  16  10       82.81      100.86      1.53 o
   1  16  10       48.27       48.05      0.96 o
   2  16  10       54.80       61.96      1.40 o
   3  16  10        4.29        2.81      0.50 o
   4  16  10       76.79       84.33      1.55 o
  -5  17  10      137.19      158.93      1.91 o
  -4  17  10      158.47      170.98      2.15 o
  -3  17  10      346.95      381.65      4.74 o
  -2  17  10       15.54       15.67      0.73 o
  -1  17  10        7.02        8.97      0.55 o
   0  17  10      179.48      173.54      2.65 o
   1  17  10        0.46        0.44      0.33 o
   2  17  10      120.53      128.57      1.60 o
   3  17  10        0.03        0.03      0.33 o
   4  17  10       65.73       68.43      2.13 o
  -5  18  10        0.81        1.24      0.37 o
  -4  18  10       93.51      108.77      1.41 o
  -3  18  10        0.18        0.81      0.37 o
  -2  18  10       32.83       29.97      0.76 o
  -1  18  10       35.82       42.60      0.98 o
   0  18  10        3.78        4.26      0.62 o
   1  18  10        0.50        0.74      0.32 o
   2  18  10        1.26        2.71      0.46 o
   3  18  10        6.37       11.53      1.65 o
  -4  19  10       70.88       83.32      1.16 o
  -3  19  10        1.44        2.31      0.35 o
  -2  19  10       22.56       25.06      0.65 o
  -1  19  10        1.96        1.83      0.42 o
   0  19  10      146.12      147.92      1.87 o
   1  19  10       18.06       22.07      0.84 o
   2  19  10        1.94        0.28      0.38 o
  -3  20  10        5.01        1.29      0.43 o
  -2  20  10       65.05       54.94      1.06 o
  -1  20  10       20.76       26.27      0.68 o
   0  20  10       47.22       62.24      1.56 o
   1  20  10        5.46        2.31      0.44 o
  -1  21  10        0.08        0.19      0.33 o
  -9   1  11        0.17        0.12      0.29 o
  -8   1  11       78.69       65.88      1.00 o
  -7   1  11       66.33       63.29      0.84 o
  -6   1  11        7.22        5.55      0.34 o
  -5   1  11        1.01        2.38      0.29 o
  -4   1  11       11.58        5.35      0.31 o
  -3   1  11      169.13      167.56      1.15 o
  -2   1  11      420.02      378.01      2.98 o
  -1   1  11       67.81       82.66      1.01 o
   0   1  11     1751.68     1667.21     16.55 o
   1   1  11       54.86       52.65      0.99 o
   2   1  11       22.25       21.90      0.59 o
   3   1  11      603.47      614.12      6.37 o
   4   1  11       20.76       17.48      0.66 o
   5   1  11       40.60       44.98      0.96 o
   6   1  11       79.51       87.49      1.63 o
   7   1  11      135.99      139.67      1.95 o
  -9   2  11       15.40       25.51      0.61 o
  -8   2  11       21.03       26.07      0.63 o
  -7   2  11      230.71      240.60      2.20 o
  -6   2  11       56.11       65.45      0.85 o
  -5   2  11      183.55      183.00      1.67 o
  -4   2  11       20.85       18.26      0.48 o
  -3   2  11      337.85      332.11      2.78 o
  -2   2  11      144.32      141.70      1.17 o
  -1   2  11       22.75       22.14      0.84 o
   0   2  11     1556.38     1547.26     15.25 o
   1   2  11      258.69      236.74      2.42 o
   2   2  11      148.06      160.03      1.83 o
   3   2  11      188.06      185.20      2.00 o
   4   2  11       54.47       52.19      1.06 o
   5   2  11       49.03       54.17      0.99 o
   6   2  11        6.92        9.02      0.59 o
   7   2  11      270.33      283.42      3.78 o
  -9   3  11        1.56        2.22      0.37 o
  -8   3  11       21.73       21.56      0.53 o
  -7   3  11      198.24      181.73      1.74 o
  -6   3  11        0.40        0.29      0.28 o
  -5   3  11       87.05       82.94      0.95 o
  -4   3  11      158.95      165.03      1.45 o
  -3   3  11        1.29        0.79      0.28 o
  -2   3  11       16.12       19.41      0.52 o
  -1   3  11      707.19      679.35      5.19 o
   0   3  11       67.74       53.84      0.61 o
   1   3  11      581.50      571.04      5.83 o
   2   3  11      731.69      724.00      7.90 o
   3   3  11     2226.43     2270.55     34.08 o
   4   3  11        0.93        1.03      0.41 o
   5   3  11       81.31       82.42      1.22 o
   6   3  11      238.80      243.37      2.55 o
   7   3  11        0.16        0.62      0.40 o
  -8   4  11       12.32       14.62      0.57 o
  -7   4  11      164.53      149.05      1.66 o
  -6   4  11      130.22      139.46      1.61 o
  -5   4  11      209.05      214.43      2.02 o
  -4   4  11      849.16      897.86      8.56 o
  -3   4  11      515.20      500.00      4.49 o
  -2   4  11      446.70      482.42      4.06 o
  -1   4  11        2.33        4.38      0.49 o
   0   4  11      132.64      135.04      1.28 o
   1   4  11      293.27      294.24      2.72 o
   2   4  11      103.88      107.54      1.43 o
   3   4  11      171.62      161.87      2.17 o
   4   4  11        1.93        2.78      0.44 o
   5   4  11        6.30        4.76      0.48 o
   6   4  11      154.21      165.62      2.01 o
   7   4  11       14.13       15.01      0.54 o
  -8   5  11        9.62        6.04      0.42 o
  -7   5  11       79.97       77.01      1.08 o
  -6   5  11       44.74       51.79      0.87 o
  -5   5  11       65.44       71.46      0.91 o
  -4   5  11        0.32        0.46      0.30 o
  -3   5  11       68.73       67.29      0.87 o
  -2   5  11       24.53       14.36      0.44 o
  -1   5  11       20.09       19.49      0.42 o
   0   5  11       60.32       76.42      1.21 o
   1   5  11      398.51      379.46      3.75 o
   2   5  11      178.00      189.54      3.53 o
   3   5  11     1254.06     1269.34     16.61 o
   4   5  11        6.65        8.30      0.52 o
   5   5  11      102.99       94.03      1.33 o
   6   5  11        6.46        6.56      0.76 o
  -8   6  11        0.42        0.41      0.30 o
  -7   6  11       16.48       15.55      0.52 o
  -6   6  11      269.65      273.39      2.81 o
  -5   6  11       88.84       78.98      1.00 o
  -4   6  11       23.74       27.41      0.63 o
  -3   6  11      156.21      138.68      1.59 o
  -2   6  11       24.38       35.19      0.81 o
  -1   6  11      191.62      202.31      1.74 o
   0   6  11     1775.87     1838.06     19.67 o
   1   6  11       73.02       70.99      1.15 o
   2   6  11      280.48      298.06      3.37 o
   3   6  11      362.40      368.61      4.26 o
   4   6  11        1.15        0.18      0.35 o
   5   6  11      242.47      246.18      2.76 o
   6   6  11        0.41        0.46      0.28 o
  -8   7  11       45.33       53.17      0.84 o
  -7   7  11        2.47        4.45      0.39 o
  -6   7  11       22.30       21.51      0.66 o
  -5   7  11        8.71        6.15      0.46 o
  -4   7  11      116.07      120.81      1.44 o
  -3   7  11      492.14      493.20      4.81 o
  -2   7  11       79.75       73.41      1.04 o
  -1   7  11      395.43      410.32      3.61 o
   0   7  11      582.11      549.43      4.51 o
   1   7  11      210.60      190.23      2.07 o
   2   7  11      266.25      304.69      3.44 o
   3   7  11      352.06      340.68      4.11 o
   4   7  11        0.05        0.58      0.39 o
   5   7  11       76.76       77.22      1.17 o
   6   7  11       25.89       33.90      0.87 o
  -8   8  11        3.98        2.65      0.36 o
  -7   8  11        0.01        1.46      0.36 o
  -6   8  11       78.06       86.34      1.08 o
  -5   8  11       15.39       14.98      0.57 o
  -4   8  11      123.73      127.19      1.58 o
  -3   8  11      541.27      548.18      5.60 o
  -2   8  11        9.23        9.00      0.50 o
  -1   8  11       49.80       53.41      0.80 o
   0   8  11     1238.03     1262.49     13.95 o
   1   8  11        0.24        0.66      0.29 o
   2   8  11       59.53       66.66      1.37 o
   3   8  11      100.17       97.11      1.49 o
   4   8  11      224.61      213.62      2.71 o
   5   8  11       26.39       20.60      0.59 o
   6   8  11        2.19        0.98      0.47 o
  -8   9  11       30.42       34.15      0.68 o
  -7   9  11        1.80        1.04      0.33 o
  -6   9  11       95.44       88.53      1.05 o
  -5   9  11       55.68       50.64      0.86 o
  -4   9  11       82.69       69.78      1.25 o
  -3   9  11      284.39      264.90      2.81 o
  -2   9  11       37.30       35.92      0.72 o
  -1   9  11       27.83       25.41      0.61 o
   0   9  11      140.98      140.05      2.01 o
   1   9  11       15.49       14.81      0.69 o
   2   9  11       40.70       39.83      1.27 o
   3   9  11       77.73       75.29      1.22 o
   4   9  11      311.94      287.43      5.06 o
   5   9  11        3.92        3.70      0.41 o
   6   9  11        5.20        3.56      0.43 o
  -8  10  11       14.47       16.71      0.62 o
  -7  10  11        3.51        7.81      0.38 o
  -6  10  11       13.45       20.66      0.56 o
  -5  10  11       11.31        8.94      0.54 o
  -4  10  11      105.77       94.70      1.39 o
  -3  10  11       19.39       15.96      0.69 o
  -2  10  11        0.81        3.24      0.39 o
  -1  10  11        0.63        4.30      0.40 o
   0  10  11      272.73      250.32      3.89 o
   1  10  11       28.56       29.84      0.59 o
   2  10  11        8.29        5.47      0.58 o
   3  10  11       68.74       65.05      1.54 o
   4  10  11       61.86       58.58      1.20 o
   5  10  11      178.58      159.41      2.43 o
   6  10  11       41.12       44.07      1.21 o
  -7  11  11       40.29       39.92      0.56 o
  -6  11  11      160.15      161.36      1.71 o
  -5  11  11       33.80       27.35      0.75 o
  -4  11  11      516.22      532.87      5.92 o
  -3  11  11      801.48      823.73     10.15 o
  -2  11  11      649.81      629.05      6.48 o
  -1  11  11      113.40      105.73      1.29 o
   0  11  11        1.38        1.38      0.34 o
   1  11  11       50.67       43.72      1.01 o
   2  11  11       68.57       78.50      1.88 o
   3  11  11      272.66      260.52      4.29 o
   4  11  11        0.21        0.15      0.37 o
   5  11  11        0.03        0.82      0.50 o
  -7  12  11        7.31        6.05      0.63 o
  -6  12  11        5.84        6.86      0.50 o
  -5  12  11       66.10       60.52      1.19 o
  -4  12  11      461.73      486.64      5.29 o
  -3  12  11      112.35      104.10      1.57 o
  -2  12  11      197.65      194.81      2.46 o
  -1  12  11      213.67      207.96      2.15 o
   0  12  11       14.12       14.90      0.59 o
   1  12  11      118.14      102.34      1.59 o
   2  12  11      826.29      782.74     10.23 o
   3  12  11       59.44       66.75      1.76 o
   4  12  11      133.44      146.02      2.78 o
   5  12  11       28.64       25.55      1.24 o
  -7  13  11       65.72       76.63      1.02 o
  -6  13  11        1.25        1.67      0.34 o
  -5  13  11       13.84       14.74      0.58 o
  -4  13  11       13.42       11.84      0.57 o
  -3  13  11      165.57      162.59      2.22 o
  -2  13  11      802.09      785.64      9.60 o
  -1  13  11       18.61       21.12      0.62 o
   0  13  11      360.76      338.84      5.21 o
   1  13  11        1.01        4.10      0.44 o
   2  13  11      214.14      220.08      3.22 o
   3  13  11        1.48       -0.02      0.34 o
   4  13  11       10.49        7.26      0.76 o
   5  13  11        0.74        1.02      0.49 o
  -6  14  11        3.39        2.19      0.31 o
  -5  14  11       47.52       47.72      0.86 o
  -4  14  11       49.66       47.11      0.95 o
  -3  14  11      180.32      173.84      2.55 o
  -2  14  11      250.28      236.08      2.78 o
  -1  14  11       68.75       68.57      1.56 o
   0  14  11        0.25        1.11      0.35 o
   1  14  11      152.41      132.29      1.94 o
   2  14  11      114.05      102.47      2.09 o
   3  14  11        0.17        0.53      0.35 o
   4  14  11      100.36      109.37      3.61 o
  -6  15  11      110.73       96.07      1.23 o
  -5  15  11       22.03       28.35      0.65 o
  -4  15  11       37.30       42.64      1.01 o
  -3  15  11       32.69       37.83      1.05 o
  -2  15  11      297.61      306.43      3.55 o
  -1  15  11       11.27       12.84      0.57 o
   0  15  11      174.67      183.39      2.32 o
   1  15  11      196.92      196.66      3.25 o
   2  15  11       41.14       54.96      1.01 o
   3  15  11       19.54       17.26      0.86 o
   4  15  11       47.00       49.06      1.42 o
  -5  16  11       85.12       84.82      1.37 o
  -4  16  11       23.00       25.49      0.87 o
  -3  16  11       65.65       80.47      1.46 o
  -2  16  11      128.38      126.22      2.04 o
  -1  16  11       12.15       10.94      0.56 o
   0  16  11        1.99        0.77      0.41 o
   1  16  11        2.65        1.28      0.31 o
   2  16  11      101.72      107.07      1.40 o
   3  16  11      164.89      181.51      5.58 o
   4  16  11       20.51       19.66      0.86 o
  -5  17  11        0.56        0.16      0.34 o
  -4  17  11        4.19        8.77      1.21 o
  -3  17  11      322.72      341.94      4.48 o
  -2  17  11       41.02       33.61      0.77 o
  -1  17  11       10.42        9.29      0.48 o
   0  17  11       29.03       35.23      0.79 o
   1  17  11        0.01       -0.17      0.29 o
   2  17  11       24.95       29.14      0.85 o
   3  17  11        0.83        1.05      0.54 o
  -4  18  11       52.41       56.81      1.03 o
  -3  18  11        0.97        0.55      0.28 o
  -2  18  11       37.56       33.95      0.79 o
  -1  18  11        2.84        2.90      0.41 o
   0  18  11        0.46        0.66      0.36 o
   1  18  11        2.70        1.47      0.33 o
   2  18  11       59.39       63.25      1.35 o
  -3  19  11       56.46       64.07      0.97 o
  -2  19  11       26.75       25.43      0.56 o
  -1  19  11      152.57      157.42      2.81 o
   0  19  11        6.91        8.33      0.55 o
   1  19  11       34.21       45.46      0.85 o
  -2  20  11       26.34       26.98      0.91 o
  -1  20  11       31.28       46.57      1.24 o
   0  20  11       23.35       23.35      0.86 o
  -8   0  12       45.04       31.39      0.73 o
  -7   0  12       32.24       34.16      0.83 o
  -6   0  12      138.39      134.66      1.84 o
  -5   0  12      158.84      176.50      2.44 o
  -4   0  12       83.70       85.03      1.27 o
  -3   0  12       15.27       18.94      0.74 o
  -2   0  12     1301.90     1213.23     17.65 o
  -1   0  12      303.13      331.71      4.92 o
   0   0  12      118.75      124.87      2.05 o
   1   0  12      198.02      152.26      2.96 o
   2   0  12       60.33       55.75      1.76 o
   3   0  12      463.44      448.60      8.01 o
   4   0  12       44.93       41.43      1.13 o
   5   0  12        0.47        0.71      0.59 o
   6   0  12        5.75        3.77      0.63 o
  -8   1  12       31.73       27.79      0.46 o
  -7   1  12       90.49       98.20      1.07 o
  -6   1  12       79.43       90.24      1.24 o
  -5   1  12      224.37      226.47      2.15 o
  -4   1  12      304.18      309.30      2.99 o
  -3   1  12       10.46       12.10      0.50 o
  -2   1  12      172.07      162.50      1.78 o
  -1   1  12      328.03      348.75      3.08 o
   0   1  12     1559.22     1489.61     16.35 o
   1   1  12      144.55      132.48      1.98 o
   2   1  12     2067.39     2104.65     33.21 o
   3   1  12      214.72      208.47      2.86 o
   4   1  12       79.51       90.25      1.48 o
   5   1  12      358.30      353.26      4.19 o
   6   1  12       91.04      104.60      1.58 o
  -8   2  12       15.29       19.81      0.44 o
  -7   2  12       15.86       17.94      0.49 o
  -6   2  12       17.81       17.10      0.51 o
  -5   2  12      176.86      169.63      1.87 o
  -4   2  12       91.95       99.91      1.14 o
  -3   2  12        0.28        0.54      0.27 o
  -2   2  12        1.58        3.49      0.79 o
  -1   2  12       30.68       28.20      0.67 o
   0   2  12      764.78      774.96      7.85 o
   1   2  12       39.98       41.34      0.93 o
   2   2  12      213.95      208.32      2.70 o
   3   2  12     1377.76     1345.68     16.55 o
   4   2  12       25.95       22.99      1.00 o
   5   2  12        1.99        2.81      0.41 o
   6   2  12       49.82       56.14      1.04 o
  -8   3  12        9.53        5.42      0.39 o
  -7   3  12      120.04      143.30      1.51 o
  -6   3  12       47.82       48.95      0.74 o
  -5   3  12       30.10       28.74      0.56 o
  -4   3  12       18.41       11.96      0.45 o
  -3   3  12        0.77        3.42      0.35 o
  -2   3  12       16.20       17.41      0.57 o
  -1   3  12      430.51      442.84      4.21 o
   0   3  12      285.62      243.34      2.40 o
   1   3  12       30.10       30.91      1.02 o
   2   3  12     2532.60     2548.17     39.10 o
   3   3  12        1.08        1.51      0.49 o
   4   3  12        2.77        2.12      0.37 o
   5   3  12      312.72      300.39      3.23 o
   6   3  12       50.20       44.94      1.00 o
  -8   4  12        7.46        4.46      0.42 o
  -7   4  12       30.77       37.36      0.79 o
  -6   4  12       80.00       88.16      1.08 o
  -5   4  12       51.58       59.60      0.86 o
  -4   4  12      123.17      116.52      1.33 o
  -3   4  12      124.43      124.98      1.37 o
  -2   4  12       92.67       87.54      1.13 o
  -1   4  12        4.58        8.57      0.47 o
   0   4  12      245.11      238.59      3.61 o
   1   4  12       34.31       41.66      0.89 o
   2   4  12      160.56      154.06      1.89 o
   3   4  12      445.79      397.98      4.81 o
   4   4  12      184.55      195.70      2.60 o
   5   4  12        0.55        2.15      0.36 o
   6   4  12        0.01        0.68      0.29 o
  -8   5  12        4.02        2.20      0.32 o
  -7   5  12      376.40      405.17      4.04 o
  -6   5  12      159.03      166.34      1.78 o
  -5   5  12        0.25        0.69      0.31 o
  -4   5  12        3.67        7.81      0.48 o
  -3   5  12      462.63      481.80      4.46 o
  -2   5  12        6.56        3.25      0.31 o
  -1   5  12     1167.14     1192.79     13.97 o
   0   5  12       74.10       78.08      1.14 o
   1   5  12      249.41      221.36      2.63 o
   2   5  12      494.10      474.32      5.54 o
   3   5  12      222.77      207.38      2.56 o
   4   5  12      842.01      832.57     10.16 o
   5   5  12       30.96       32.28      0.68 o
   6   5  12       25.86       25.95      0.51 o
  -8   6  12       11.98       12.30      0.44 o
  -7   6  12       86.84       96.07      1.19 o
  -6   6  12      156.78      165.43      1.82 o
  -5   6  12       20.04       14.54      0.54 o
  -4   6  12        9.16        8.57      0.49 o
  -3   6  12        4.39        1.71      0.37 o
  -2   6  12      137.29      119.68      1.31 o
  -1   6  12       56.52       55.04      0.87 o
   0   6  12      183.49      180.36      2.14 o
   1   6  12      221.74      216.54      2.87 o
   2   6  12       36.96       44.41      0.99 o
   3   6  12      183.00      153.30      2.11 o
   4   6  12      177.38      173.76      2.17 o
   5   6  12       19.20       16.29      0.53 o
   6   6  12        1.63        1.25      0.29 o
  -8   7  12       17.32       14.46      0.47 o
  -7   7  12       31.63       38.16      0.77 o
  -6   7  12       16.38       21.02      0.69 o
  -5   7  12       57.23       77.88      2.86 o
  -4   7  12       72.17       67.75      1.04 o
  -3   7  12       80.55       82.35      1.13 o
  -2   7  12       69.82       63.82      0.93 o
  -1   7  12      178.18      169.26      2.33 o
   0   7  12       73.48       61.49      1.14 o
   1   7  12       22.69       22.28      0.64 o
   2   7  12      180.50      175.95      2.49 o
   3   7  12       27.96       31.30      0.87 o
   4   7  12       79.46       87.15      1.32 o
   5   7  12       50.48       47.02      0.97 o
   6   7  12       85.42       87.88      1.68 o
  -8   8  12        1.32        0.76      0.32 o
  -7   8  12        3.94        2.61      0.33 o
  -6   8  12      175.31      163.18      1.80 o
  -5   8  12        0.00        0.63      0.34 o
  -4   8  12       10.41       11.26      0.56 o
  -3   8  12        0.02        0.97      0.38 o
  -2   8  12        3.74        4.59      0.44 o
  -1   8  12        0.08        1.18      0.45 o
   0   8  12       57.97       59.42      1.32 o
   1   8  12        5.38        2.87      0.39 o
   2   8  12       12.06       11.33      0.61 o
   3   8  12      204.57      171.72      2.49 o
   4   8  12        1.60        2.20      0.40 o
   5   8  12       28.69       26.47      0.68 o
   6   8  12       11.68       13.82      0.95 o
  -7   9  12       71.81       83.10      1.25 o
  -6   9  12        5.46        7.75      0.42 o
  -5   9  12        1.69        4.03      0.81 o
  -4   9  12      999.30     1046.55     12.50 o
  -3   9  12      134.24      135.11      1.61 o
  -2   9  12       17.05       20.07      0.61 o
  -1   9  12      465.74      444.33      4.37 o
   0   9  12        7.57        7.73      0.61 o
   1   9  12       66.22       62.81      1.11 o
   2   9  12      258.69      246.09      3.08 o
   3   9  12       23.49       28.67      0.78 o
   4   9  12       31.49       35.11      0.75 o
   5   9  12       17.89       16.23      0.53 o
  -7  10  12        0.90       -0.01      0.24 o
  -6  10  12      190.48      189.30      2.06 o
  -5  10  12      414.47      430.99      4.76 o
  -4  10  12       44.98       42.00      0.91 o
  -3  10  12        6.80        6.16      0.80 o
  -2  10  12       78.59       72.47      1.05 o
  -1  10  12      301.46      292.30      3.14 o
   0  10  12      128.90      132.76      1.83 o
   1  10  12      202.25      196.42      2.90 o
   2  10  12       18.31       21.83      0.72 o
   3  10  12      110.05      118.50      1.81 o
   4  10  12       66.25       61.20      1.07 o
   5  10  12        7.82        6.39      1.09 o
  -7  11  12       25.44       21.60      0.89 o
  -6  11  12        0.02        0.46      0.31 o
  -5  11  12        0.07        0.88      0.37 o
  -4  11  12       42.06       42.72      0.96 o
  -3  11  12      642.50      630.68      7.53 o
  -2  11  12       33.61       26.48      0.70 o
  -1  11  12      143.53      118.50      1.56 o
   0  11  12      135.46      131.62      2.06 o
   1  11  12        3.33        3.44      0.52 o
   2  11  12       26.40       17.55      1.00 o
   3  11  12        1.39        1.87      0.47 o
   4  11  12        0.57        1.66      0.43 o
   5  11  12        0.00        0.24      0.40 o
  -7  12  12        0.11        0.33      0.31 o
  -6  12  12        2.57        3.60      0.45 o
  -5  12  12      102.47      119.43      1.58 o
  -4  12  12      135.01      134.77      1.68 o
  -3  12  12      202.43      195.86      2.32 o
  -2  12  12      206.15      206.48      2.69 o
  -1  12  12       28.87       25.27      0.62 o
   0  12  12      522.43      476.90      6.07 o
   1  12  12        3.82        8.44      0.49 o
   2  12  12       10.17       15.43      0.75 o
   3  12  12       43.36       34.92      0.97 o
   4  12  12       12.15       12.24      1.11 o
   5  12  12        3.62        2.27      0.56 o
  -6  13  12      115.36      117.84      1.37 o
  -5  13  12        3.97        2.72      0.41 o
  -4  13  12      456.48      476.07      5.14 o
  -3  13  12      416.18      440.57      5.03 o
  -2  13  12       86.02       80.31      1.28 o
  -1  13  12        0.11        0.72      0.34 o
   0  13  12        3.88        2.56      0.40 o
   1  13  12        0.68        0.35      0.30 o
   2  13  12       66.01       71.91      2.07 o
   3  13  12        8.50        9.75      0.62 o
   4  13  12      100.25      107.57      1.87 o
  -6  14  12       11.81       17.19      0.51 o
  -5  14  12       36.49       37.38      0.76 o
  -4  14  12      168.90      169.62      2.03 o
  -3  14  12       14.97       19.24      0.64 o
  -2  14  12      146.29      142.74      2.06 o
  -1  14  12       22.50       21.90      0.62 o
   0  14  12      222.40      186.80      2.59 o
   1  14  12       36.02       39.87      1.01 o
   2  14  12      189.67      212.09      3.13 o
   3  14  12      184.47      185.25      3.56 o
   4  14  12      247.81      288.49     11.80 o
  -6  15  12        2.47        0.29      0.38 o
  -5  15  12      261.98      269.72      2.60 o
  -4  15  12       64.81       64.31      1.16 o
  -3  15  12       11.88       12.34      0.72 o
  -2  15  12       18.96       20.38      0.78 o
  -1  15  12       14.02       12.51      0.61 o
   0  15  12        1.69        1.02      0.38 o
   1  15  12       83.07       70.54      1.09 o
   2  15  12      125.09      144.28      3.13 o
   3  15  12       54.59       48.46      1.98 o
  -5  16  12       28.57       30.85      0.75 o
  -4  16  12        0.04        0.45      0.40 o
  -3  16  12       45.38       48.64      1.01 o
  -2  16  12       66.15       84.86      1.44 o
  -1  16  12        0.14        0.54      0.37 o
   0  16  12       43.14       56.97      1.15 o
   1  16  12       32.74       35.75      0.66 o
   2  16  12       45.06       57.61      1.61 o
   3  16  12       75.46       70.59      2.22 o
  -4  17  12        2.26        1.80      0.40 o
  -3  17  12       13.95       18.58      0.64 o
  -2  17  12       95.08      109.71      1.82 o
  -1  17  12        0.58        0.11      0.29 o
   0  17  12       45.75       46.34      1.23 o
   1  17  12       36.94       36.61      1.43 o
   2  17  12       14.44       20.11      0.77 o
  -3  18  12        5.06        1.24      0.37 o
  -2  18  12        6.62        7.04      0.94 o
  -1  18  12        0.32        1.00      0.33 o
   0  18  12        2.34        2.76      0.41 o
   1  18  12        0.96        1.35      0.56 o
  -2  19  12        8.05        7.26      0.84 o
  -1  19  12        0.11        0.43      0.31 o
   0  19  12       14.00       19.44      0.61 o
  -8   1  13        4.55        2.88      0.24 o
  -7   1  13       10.74       14.14      0.50 o
  -6   1  13        2.73        3.86      0.33 o
  -5   1  13        2.30        3.16      0.35 o
  -4   1  13       36.04       36.00      1.92 o
  -3   1  13        0.60        0.80      0.36 o
  -2   1  13       23.06       25.91      0.66 o
  -1   1  13      675.81      659.54      7.30 o
   0   1  13        0.87        2.62      0.57 o
   1   1  13       94.14      102.76      1.74 o
   2   1  13       21.96       20.13      0.84 o
   3   1  13       28.47       33.10      1.08 o
   4   1  13      126.92      126.00      1.83 o
   5   1  13        0.71        1.43      0.39 o
   6   1  13       66.85       63.51      1.42 o
  -8   2  13       32.50       40.01      0.62 o
  -7   2  13      200.50      209.97      1.84 o
  -6   2  13       38.42       36.19      0.62 o
  -5   2  13       14.75       19.94      0.53 o
  -4   2  13      100.95      103.40      1.24 o
  -3   2  13       16.91       16.30      0.56 o
  -2   2  13       11.92        7.87      0.45 o
  -1   2  13     1047.01     1035.51     11.17 o
   0   2  13      205.82      197.11      2.46 o
   1   2  13      102.21      107.69      1.82 o
   2   2  13      692.94      675.85      8.89 o
   3   2  13       82.73       88.71      1.57 o
   4   2  13        0.60        0.87      0.48 o
   5   2  13       52.18       51.24      0.90 o
   6   2  13      152.66      164.79      2.09 o
  -8   3  13       75.98       83.16      1.01 o
  -7   3  13        3.79        5.57      0.35 o
  -6   3  13        7.78       10.52      0.44 o
  -5   3  13       23.33       19.47      0.54 o
  -4   3  13        9.55        8.44      0.47 o
  -3   3  13      349.26      325.99      3.32 o
  -2   3  13      173.61      177.37      2.06 o
  -1   3  13        3.18        6.03      0.45 o
   0   3  13     3498.46     3487.03     54.47 o
   1   3  13     2017.48     1979.57     29.23 o
   2   3  13       44.21       52.43      1.04 o
   3   3  13       26.21       30.45      1.02 o
   4   3  13      123.33      118.87      1.76 o
   5   3  13       29.51       32.71      0.84 o
   6   3  13       64.84       61.21      1.03 o
  -8   4  13        0.40        0.36      0.23 o
  -7   4  13        9.76       12.87      0.45 o
  -6   4  13      100.37      100.20      1.23 o
  -5   4  13       42.09       35.58      0.79 o
  -4   4  13      139.15      132.39      1.44 o
  -3   4  13        4.10        3.53      0.36 o
  -2   4  13        7.93        8.53      0.54 o
  -1   4  13        0.20        4.13      0.45 o
   0   4  13      184.38      165.80      2.05 o
   1   4  13      121.32      127.93      1.85 o
   2   4  13       30.06       38.58      1.01 o
   3   4  13        0.64        3.08      1.31 o
   4   4  13        0.05        3.27      1.10 o
   5   4  13        0.13        0.93      0.33 o
   6   4  13        0.22        0.95      0.38 o
  -8   5  13       21.02       14.29      0.50 o
  -7   5  13       64.05       76.84      0.98 o
  -6   5  13       55.92       60.56      0.91 o
  -5   5  13       18.97       24.19      0.70 o
  -4   5  13      149.44      140.83      1.55 o
  -3   5  13       49.61       43.87      0.72 o
  -2   5  13      103.73       95.84      1.29 o
  -1   5  13        0.52        1.70      0.34 o
   0   5  13      134.86      126.38      1.94 o
   1   5  13      366.47      370.31      4.31 o
   2   5  13       19.06       24.35      1.45 o
   3   5  13      732.01      715.63      8.85 o
   4   5  13        6.06        5.35      0.48 o
   5   5  13        1.37        0.87      0.34 o
   6   5  13       39.85       46.12      1.73 o
  -8   6  13       61.99       62.26      1.28 o
  -7   6  13        0.93        0.84      0.28 o
  -6   6  13        5.75        7.99      0.48 o
  -5   6  13      438.27      430.66      4.70 o
  -4   6  13        4.35        6.18      0.45 o
  -3   6  13        5.56        6.41      0.44 o
  -2   6  13      204.26      202.53      2.07 o
  -1   6  13       19.28       18.49      0.93 o
   0   6  13        7.34        8.11      0.44 o
   1   6  13        8.87       15.07      0.70 o
   2   6  13      268.66      236.05      4.59 o
   3   6  13      259.96      252.53      3.37 o
   4   6  13        0.16        1.71      0.50 o
   5   6  13       37.98       42.41      0.78 o
  -7   7  13       15.91       14.41      0.60 o
  -6   7  13        0.05        0.47      0.38 o
  -5   7  13      118.02      116.20      1.39 o
  -4   7  13        4.13        4.30      0.41 o
  -3   7  13       70.30       60.08      0.96 o
  -2   7  13       11.13        9.97      0.76 o
  -1   7  13       50.72       47.05      0.90 o
   0   7  13      191.07      183.87      2.18 o
   1   7  13       77.08       69.60      1.33 o
   2   7  13      131.56      133.24      1.91 o
   3   7  13      481.79      442.78      6.33 o
   4   7  13      190.89      185.75      2.32 o
   5   7  13        4.15        2.55      0.33 o
  -7   8  13      193.14      181.71      1.99 o
  -6   8  13       44.97       51.33      1.02 o
  -5   8  13        1.43        1.83      0.44 o
  -4   8  13      146.39      138.32      1.66 o
  -3   8  13      146.82      139.32      1.59 o
  -2   8  13      247.99      258.18      2.67 o
  -1   8  13       16.41       17.44      0.65 o
   0   8  13      180.95      155.78      3.21 o
   1   8  13        3.44        3.61      0.55 o
   2   8  13     1178.82     1113.03     14.19 o
   3   8  13       43.91       34.03      0.79 o
   4   8  13       29.41       30.21      0.70 o
   5   8  13       64.07       61.71      0.93 o
  -7   9  13        0.13        0.05      0.30 o
  -6   9  13      242.32      255.59      2.70 o
  -5   9  13      240.32      253.62      2.74 o
  -4   9  13       16.07       18.74      0.65 o
  -3   9  13      139.36      133.76      1.53 o
  -2   9  13       30.90       18.78      0.55 o
  -1   9  13       15.25       16.22      0.57 o
   0   9  13        2.63        2.27      0.51 o
   1   9  13        0.14        0.70      0.46 o
   2   9  13        0.66        3.62      0.51 o
   3   9  13       64.15       72.10      1.14 o
   4   9  13        1.34        0.78      0.31 o
   5   9  13       18.02       24.99      0.88 o
  -7  10  13      156.07      163.51      1.85 o
  -6  10  13        0.04        0.18      0.30 o
  -5  10  13      195.33      211.17      2.39 o
  -4  10  13      336.67      357.96      3.95 o
  -3  10  13        6.65        6.43      0.48 o
  -2  10  13      128.13      131.14      1.42 o
  -1  10  13      169.33      157.47      2.13 o
   0  10  13      588.35      581.63      8.70 o
   1  10  13       97.80      115.96      2.31 o
   2  10  13       16.86       26.74      0.78 o
   3  10  13      149.66      135.81      1.93 o
   4  10  13       20.42       23.23      0.80 o
   5  10  13        1.09        0.16      0.43 o
  -7  11  13       21.82       17.06      0.63 o
  -6  11  13      199.44      224.60      2.45 o
  -5  11  13      252.81      273.12      2.93 o
  -4  11  13       69.76       64.51      1.32 o
  -3  11  13       54.76       63.30      1.07 o
  -2  11  13        1.92        1.47      0.34 o
  -1  11  13        0.00        0.42      0.29 o
   0  11  13       18.01       18.57      0.77 o
   1  11  13      383.11      384.01      7.75 o
   2  11  13       55.31       67.10      1.66 o
   3  11  13        6.74        6.09      0.53 o
   4  11  13        5.47        5.41      0.91 o
  -6  12  13       47.83       52.39      0.77 o
  -5  12  13       54.53       54.12      0.88 o
  -4  12  13      246.84      260.47      2.87 o
  -3  12  13      117.35      116.27      1.67 o
  -2  12  13       13.07       17.17      0.54 o
  -1  12  13       35.68       32.80      0.64 o
   0  12  13        2.86        8.20      0.51 o
   1  12  13       48.34       48.69      1.49 o
   2  12  13       66.04       67.78      1.79 o
   3  12  13      113.30      128.57      2.41 o
   4  12  13        0.06        0.23      0.41 o
  -6  13  13        3.80        2.44      0.35 o
  -5  13  13      339.94      360.67      3.68 o
  -4  13  13      301.59      297.09      3.09 o
  -3  13  13        2.30        1.93      0.41 o
  -2  13  13        0.77        2.76      0.39 o
  -1  13  13       41.58       38.37      0.84 o
   0  13  13      394.16      373.32      5.96 o
   1  13  13        0.14        0.58      0.43 o
   2  13  13       74.14       73.63      1.75 o
   3  13  13       28.55       24.44      0.67 o
   4  13  13        2.28        2.86      0.91 o
  -5  14  13       66.28       54.90      0.80 o
  -4  14  13       38.97       41.59      0.83 o
  -3  14  13      264.13      278.18      3.18 o
  -2  14  13       56.80       62.64      1.15 o
  -1  14  13       20.52       14.63      1.05 o
   0  14  13        0.06        0.68      0.36 o
   1  14  13       11.95        9.69      0.70 o
   2  14  13        1.06        0.56      0.44 o
   3  14  13      100.62      106.00      3.47 o
  -5  15  13        1.47        1.19      0.40 o
  -4  15  13       38.51       46.75      0.97 o
  -3  15  13        0.28        0.33      0.40 o
  -2  15  13       94.92       93.06      1.70 o
  -1  15  13        2.36        2.23      0.44 o
   0  15  13        6.22       12.28      0.43 o
   1  15  13        7.37        7.58      0.76 o
   2  15  13       81.69       88.26      1.72 o
   3  15  13       65.23       85.16      3.11 o
  -4  16  13        1.06        0.55      0.33 o
  -3  16  13       16.52       17.43      0.60 o
  -2  16  13       83.03       73.61      1.19 o
  -1  16  13       16.30       16.85      0.74 o
   0  16  13        6.26        2.76      0.33 o
   1  16  13       80.95       75.62      2.02 o
   2  16  13       26.86       24.90      0.80 o
  -4  17  13        5.86        2.57      0.36 o
  -3  17  13       34.84       37.25      0.76 o
  -2  17  13        0.45        0.27      0.36 o
  -1  17  13        9.24        8.65      0.49 o
   0  17  13        9.04        7.20      0.69 o
   1  17  13        0.02        0.10      0.40 o
  -2  18  13       64.73       78.98      1.38 o
  -1  18  13       27.22       22.07      0.68 o
   0  18  13        3.29        1.94      0.59 o
  -8   0  14       47.42       52.56      2.83 o
  -7   0  14        0.00        0.22      0.31 o
  -6   0  14       13.07       15.08      0.61 o
  -5   0  14      255.02      241.99      4.26 o
  -4   0  14      126.10      131.82      3.29 o
  -3   0  14       47.06       44.15      1.54 o
  -2   0  14       82.69       73.07      1.56 o
  -1   0  14      161.00      137.16      2.49 o
   0   0  14      244.88      221.23      4.65 o
   1   0  14      242.43      266.33      5.65 o
   2   0  14        5.08        6.15      0.84 o
   3   0  14       72.78       78.62      2.00 o
   4   0  14       10.75       11.96      0.77 o
   5   0  14       10.26        4.15      1.10 o
  -8   1  14        0.38        0.66      0.27 o
  -7   1  14       25.13       25.98      0.47 o
  -6   1  14        0.87        0.90      0.26 o
  -5   1  14       21.82       23.57      0.78 o
  -4   1  14      413.14      409.43      5.70 o
  -3   1  14       84.61       88.57      1.56 o
  -2   1  14        0.60       -0.14      0.34 o
  -1   1  14      198.97      195.61      2.57 o
   0   1  14     2103.81     2105.66     33.61 o
   1   1  14        4.35        3.81      0.60 o
   2   1  14      352.34      343.17      4.44 o
   3   1  14      622.25      608.99      8.08 o
   4   1  14       44.71       49.73      1.48 o
   5   1  14        0.88        1.24      0.63 o
  -8   2  14       31.39       30.46      0.69 o
  -7   2  14       42.69       41.92      0.62 o
  -6   2  14        9.79        8.43      0.39 o
  -5   2  14       23.81       18.24      0.59 o
  -4   2  14      109.81      114.01      1.64 o
  -3   2  14       37.47       30.49      0.82 o
  -2   2  14      130.35      125.34      1.77 o
  -1   2  14      233.83      219.64      2.79 o
   0   2  14      683.45      654.27      8.93 o
   1   2  14      909.85      856.21     11.81 o
   2   2  14       79.95       78.65      1.50 o
   3   2  14      152.82      149.72      2.44 o
   4   2  14        0.19        0.60      0.51 o
   5   2  14       15.78       16.17      0.95 o
  -8   3  14        1.81        1.52      0.44 o
  -7   3  14      285.41      299.56      2.59 o
  -6   3  14        3.41        2.60      0.31 o
  -5   3  14        6.50        8.74      0.45 o
  -4   3  14        3.38        3.86      0.41 o
  -3   3  14        0.05        0.63      0.33 o
  -2   3  14       24.31       18.68      0.60 o
  -1   3  14      205.64      208.44      2.25 o
   0   3  14      646.90      649.41      7.73 o
   1   3  14      108.01       97.00      1.92 o
   2   3  14        3.82        8.72      1.72 o
   3   3  14       23.73       33.74      1.09 o
   4   3  14        3.61        4.53      0.58 o
   5   3  14       28.59       23.87      0.93 o
  -7   4  14        9.76        6.02      0.42 o
  -6   4  14       97.95      106.90      1.39 o
  -5   4  14       59.29       51.45      1.01 o
  -4   4  14       22.07       23.97      0.65 o
  -3   4  14        0.98        1.11      0.36 o
  -2   4  14       12.57       12.84      0.53 o
  -1   4  14       40.78       38.04      0.88 o
   0   4  14      290.32      269.53      3.38 o
   1   4  14      150.36      152.02      2.07 o
   2   4  14        6.34        5.44      0.55 o
   3   4  14        4.42        2.96      0.54 o
   4   4  14       65.27       72.26      1.40 o
   5   4  14        0.02        0.04      0.29 o
  -7   5  14       21.15       26.21      0.66 o
  -6   5  14       13.76        8.56      0.46 o
  -5   5  14       18.71       14.36      0.60 o
  -4   5  14       20.87       32.65      0.67 o
  -3   5  14        1.21        1.76      0.36 o
  -2   5  14       57.98       52.31      1.00 o
  -1   5  14      765.41      748.07      8.30 o
   0   5  14      924.74      895.90     10.92 o
   1   5  14      103.62       94.64      1.39 o
   2   5  14        9.25        6.02      0.63 o
   3   5  14        0.07        0.62      0.43 o
   4   5  14        2.26        1.70      0.40 o
   5   5  14        1.18        0.25      0.28 o
  -7   6  14       60.23       65.91      0.86 o
  -6   6  14       23.97       21.17      0.65 o
  -5   6  14        7.73        7.73      0.48 o
  -4   6  14      115.10      118.92      1.39 o
  -3   6  14        9.88       12.33      0.58 o
  -2   6  14       80.94       74.05      1.23 o
  -1   6  14       37.42       31.93      0.69 o
   0   6  14      493.81      481.73      5.27 o
   1   6  14      231.30      186.75      3.40 o
   2   6  14        5.71        8.18      0.81 o
   3   6  14       13.87       15.56      0.70 o
   4   6  14        4.26        3.48      0.55 o
   5   6  14       36.10       39.86      0.85 o
  -7   7  14        0.04        0.24      0.28 o
  -6   7  14        0.28        0.63      0.35 o
  -5   7  14        4.16        3.36      0.37 o
  -4   7  14      231.04      224.63      2.59 o
  -3   7  14       47.91       48.25      0.92 o
  -2   7  14       80.01       75.29      1.23 o
  -1   7  14      165.06      150.70      1.83 o
   0   7  14      185.10      188.56      2.51 o
   1   7  14       76.66       66.79      1.40 o
   2   7  14       84.16       79.32      1.47 o
   3   7  14        0.31        1.23      0.41 o
   4   7  14        2.76        3.62      0.44 o
   5   7  14        0.68        0.67      0.38 o
  -7   8  14        0.13        0.45      0.30 o
  -6   8  14        2.22        4.16      0.45 o
  -5   8  14       96.38       89.54      1.22 o
  -4   8  14        5.09        4.88      0.39 o
  -3   8  14        0.22        0.61      0.31 o
  -2   8  14        9.45       10.61      0.50 o
  -1   8  14       12.16        9.36      0.50 o
   0   8  14      213.26      205.85      3.50 o
   1   8  14       58.53       47.57      1.22 o
   2   8  14      333.12      365.34      4.66 o
   3   8  14       48.47       44.71      1.29 o
   4   8  14        0.53        0.43      0.36 o
  -7   9  14        6.34        3.31      0.34 o
  -6   9  14      140.45      152.39      1.84 o
  -5   9  14        8.54       10.42      0.53 o
  -4   9  14        0.35        0.92      0.30 o
  -3   9  14      115.92      128.18      1.49 o
  -2   9  14       46.63       46.60      0.87 o
  -1   9  14       11.04       10.14      0.68 o
   0   9  14       89.25       77.64      1.55 o
   1   9  14       11.54       11.23      0.87 o
   2   9  14        3.81        2.41      0.54 o
   3   9  14        7.60        4.48      0.49 o
   4   9  14       75.48       68.63      1.49 o
  -6  10  14       82.78       89.59      1.18 o
  -5  10  14      138.03      147.00      1.74 o
  -4  10  14       19.38       18.75      0.61 o
  -3  10  14      225.03      221.62      2.19 o
  -2  10  14       40.51       42.29      0.76 o
  -1  10  14       49.43       49.44      1.16 o
   0  10  14       83.41       76.93      1.51 o
   1  10  14       57.89       47.26      1.28 o
   2  10  14       37.38       39.69      1.08 o
   3  10  14       24.12       32.48      0.95 o
   4  10  14        6.10        3.41      0.45 o
  -6  11  14       42.19       42.31      0.75 o
  -5  11  14      118.14      115.56      1.35 o
  -4  11  14        2.45        1.63      0.38 o
  -3  11  14       14.21       12.96      0.52 o
  -2  11  14       10.03       12.09      0.49 o
  -1  11  14        0.01        0.70      0.36 o
   0  11  14        2.23        2.91      0.48 o
   1  11  14       25.15       28.01      0.97 o
   2  11  14        0.38        0.66      0.35 o
   3  11  14       61.52       69.52      2.39 o
   4  11  14        1.68        1.94      0.54 o
  -6  12  14       17.05       16.96      0.52 o
  -5  12  14        2.91        2.34      0.34 o
  -4  12  14       18.25       13.92      0.53 o
  -3  12  14        5.42        5.15      0.47 o
  -2  12  14       15.33        9.99      0.46 o
  -1  12  14       10.21       16.70      0.57 o
   0  12  14       57.60       48.65      1.49 o
   1  12  14        4.18        4.17      0.81 o
   2  12  14       17.65       18.78      0.73 o
   3  12  14       68.99       68.31      3.02 o
  -5  13  14       63.02       70.25      1.05 o
  -4  13  14        8.93        8.45      0.55 o
  -3  13  14        7.78        9.77      0.50 o
  -2  13  14       24.84       19.54      0.57 o
  -1  13  14       15.89       15.19      0.49 o
   0  13  14        0.08       -0.21      0.38 o
   1  13  14      138.41      152.90      2.77 o
   2  13  14       10.45       16.92      0.71 o
   3  13  14      120.99      129.96      2.97 o
  -5  14  14        4.86        3.02      0.41 o
  -4  14  14      107.75      106.27      1.29 o
  -3  14  14        1.16        1.65      0.33 o
  -2  14  14        4.11        1.15      0.37 o
  -1  14  14       62.26       60.65      1.05 o
   0  14  14      161.53      142.18      4.17 o
   1  14  14       69.06       79.54      1.86 o
   2  14  14       11.53       12.39      0.74 o
  -4  15  14       15.35       13.70      0.88 o
  -3  15  14        2.70        2.32      0.39 o
  -2  15  14       57.99       56.84      1.21 o
  -1  15  14       96.13      107.95      2.88 o
   0  15  14       34.40       32.33      1.39 o
   1  15  14       72.30       70.46      1.43 o
   2  15  14      265.97      311.54      6.32 o
  -3  16  14      167.74      171.52      2.11 o
  -2  16  14       15.96       23.63      0.78 o
  -1  16  14       50.59       62.41      1.98 o
   0  16  14        0.18        0.27      0.36 o
   1  16  14        1.24        0.87      0.55 o
  -2  17  14        2.51        1.14      0.41 o
  -1  17  14        6.17        7.36      0.63 o
   0  17  14        0.23        0.50      0.63 o
  -7   1  15       16.79       14.93      0.78 o
  -6   1  15       13.22       11.69      0.44 o
  -5   1  15        0.07        0.16      0.51 o
  -4   1  15       29.03       35.32      2.40 o
  -3   1  15      140.88      144.73      5.26 o
  -2   1  15      115.55      104.49      1.52 o
  -1   1  15       97.95      103.65      1.41 o
   0   1  15      419.80      363.50      4.78 o
   1   1  15        2.06        3.54      0.57 o
   2   1  15       17.70       19.69      0.80 o
   3   1  15       26.05       24.53      0.91 o
   4   1  15       31.77       28.21      1.17 o
   5   1  15        7.23        3.38      0.56 o
  -7   2  15       88.63       82.75      0.99 o
  -6   2  15       14.97       18.63      1.05 o
  -5   2  15       39.33       37.68      0.83 o
  -4   2  15       80.30       87.08      1.59 o
  -3   2  15        8.63        9.06      0.71 o
  -2   2  15      132.89      131.24      1.80 o
  -1   2  15       27.36       28.67      0.79 o
   0   2  15      140.69      151.74      2.31 o
   1   2  15       80.38       76.97      1.41 o
   2   2  15      265.94      254.39      3.37 o
   3   2  15        0.74        1.22      0.51 o
   4   2  15       28.31       30.68      0.92 o
   5   2  15       13.02       18.92      0.96 o
  -7   3  15      181.57      177.95      2.18 o
  -6   3  15      138.66      140.99      1.62 o
  -5   3  15       35.15       37.76      0.85 o
  -4   3  15       15.79       14.85      0.73 o
  -3   3  15       66.66       66.50      1.07 o
  -2   3  15      426.40      416.58      4.93 o
  -1   3  15      200.38      194.65      2.34 o
   0   3  15      244.43      249.53      5.69 o
   1   3  15      259.58      236.16      3.29 o
   2   3  15       96.85       98.22      1.55 o
   3   3  15       66.66       69.46      1.47 o
   4   3  15        9.37        4.39      0.59 o
   5   3  15        1.64        1.52      0.44 o
  -7   4  15       39.16       34.93      0.71 o
  -6   4  15        0.74        1.15      0.31 o
  -5   4  15        4.58        9.33      0.51 o
  -4   4  15       26.67       29.81      0.77 o
  -3   4  15        2.05        4.41      0.41 o
  -2   4  15       73.22       74.00      1.11 o
  -1   4  15      100.06      114.15      1.47 o
   0   4  15       50.22       41.32      1.20 o
   1   4  15        1.61        2.93      0.77 o
   2   4  15       34.87       41.75      1.17 o
   3   4  15      391.02      408.09      5.53 o
   4   4  15        0.02        0.40      0.44 o
  -7   5  15       59.08       69.11      0.91 o
  -6   5  15       57.72       60.32      0.92 o
  -5   5  15       50.82       53.78      0.96 o
  -4   5  15       59.28       59.02      0.97 o
  -3   5  15        4.61        6.34      0.49 o
  -2   5  15      539.31      522.03      5.71 o
  -1   5  15      170.25      180.37      2.18 o
   0   5  15      269.26      291.27      3.64 o
   1   5  15       47.41       45.72      1.02 o
   2   5  15       88.09       99.24      1.65 o
   3   5  15        5.84        5.80      0.82 o
   4   5  15        3.10        2.08      0.44 o
  -7   6  15       54.32       59.37      0.97 o
  -6   6  15        2.39        2.34      0.32 o
  -5   6  15       41.28       37.08      0.76 o
  -4   6  15       61.14       50.28      0.83 o
  -3   6  15       84.82       78.04      1.27 o
  -2   6  15      157.18      157.10      2.11 o
  -1   6  15        0.12        1.60      0.41 o
   0   6  15      243.10      210.19      2.86 o
   1   6  15      149.88      148.89      2.05 o
   2   6  15      316.78      333.24      4.87 o
   3   6  15      275.35      296.11      3.68 o
   4   6  15        7.07        8.08      1.26 o
  -7   7  15       17.86       19.52      0.54 o
  -6   7  15       39.44       47.91      0.92 o
  -5   7  15       24.33       22.52      0.63 o
  -4   7  15       19.76       17.18      0.58 o
  -3   7  15       77.00       75.75      1.17 o
  -2   7  15      485.72      461.26      5.18 o
  -1   7  15      119.33      117.34      2.32 o
   0   7  15       11.62        9.78      0.87 o
   1   7  15      353.54      343.72      4.16 o
   2   7  15        6.98       12.52      0.62 o
   3   7  15       25.32       24.64      0.79 o
   4   7  15        5.68        8.70      0.95 o
  -6   8  15        0.65        0.76      0.32 o
  -5   8  15       14.79       13.55      0.47 o
  -4   8  15      244.75      241.13      2.34 o
  -3   8  15        4.98        4.47      0.42 o
  -2   8  15        5.82        3.48      0.46 o
  -1   8  15       40.48       38.02      0.91 o
   0   8  15       69.97       57.33      1.57 o
   1   8  15        5.73        4.01      0.69 o
   2   8  15        1.47        2.34      0.39 o
   3   8  15       31.98       29.35      0.81 o
   4   8  15        9.32        6.17      0.77 o
  -6   9  15        2.83        3.43      0.37 o
  -5   9  15       84.82       80.55      1.02 o
  -4   9  15       17.06       17.69      0.50 o
  -3   9  15       27.45       22.08      0.60 o
  -2   9  15      108.09       96.88      1.40 o
  -1   9  15       69.17       76.15      1.88 o
   0   9  15       87.38       81.29      1.71 o
   1   9  15        0.75        2.23      0.65 o
   2   9  15       33.65       30.58      1.03 o
   3   9  15       59.11       65.85      1.11 o
   4   9  15       73.29       68.43      1.70 o
  -6  10  15      105.06      106.51      1.37 o
  -5  10  15       62.93       66.13      0.91 o
  -4  10  15       49.08       49.57      0.90 o
  -3  10  15      136.76      138.35      2.13 o
  -2  10  15      217.48      216.17      2.59 o
  -1  10  15      138.42      144.39      2.17 o
   0  10  15       85.12      105.72      2.48 o
   1  10  15       35.38       34.40      1.06 o
   2  10  15       47.71       40.03      0.98 o
   3  10  15       45.54       52.12      1.85 o
  -5  11  15       49.84       52.50      0.84 o
  -4  11  15        1.54        0.60      0.34 o
  -3  11  15       19.25       21.99      0.54 o
  -2  11  15        0.03        0.54      0.31 o
  -1  11  15       26.96       26.93      0.79 o
   0  11  15       16.33       12.67      0.68 o
   1  11  15        9.85       14.68      0.73 o
   2  11  15       22.44       29.64      1.62 o
   3  11  15        4.33        2.24      0.60 o
  -5  12  15       43.70       42.62      0.69 o
  -4  12  15       79.38       97.48      1.42 o
  -3  12  15       24.54       25.07      0.66 o
  -2  12  15      208.63      191.37      2.25 o
  -1  12  15        0.30        1.84      0.50 o
   0  12  15       34.62       30.76      0.96 o
   1  12  15       15.36        8.28      0.71 o
   2  12  15        2.93        1.69      0.53 o
  -5  13  15      104.73      107.76      1.40 o
  -4  13  15       57.88       66.56      1.19 o
  -3  13  15        6.02        6.27      0.45 o
  -2  13  15       38.37       28.80      0.68 o
  -1  13  15        0.14        0.25      0.36 o
   0  13  15       49.34       47.93      1.64 o
   1  13  15       40.30       57.55      1.53 o
   2  13  15        6.40        6.99      1.16 o
  -4  14  15       39.00       47.80      1.00 o
  -3  14  15       21.74       21.42      0.78 o
  -2  14  15       22.10       29.16      0.78 o
  -1  14  15       23.74       15.52      1.21 o
   0  14  15      164.83      148.96      3.79 o
   1  14  15       11.90       15.31      0.85 o
  -3  15  15       65.12       75.47      1.34 o
  -2  15  15       45.36       41.97      1.23 o
  -1  15  15        5.47        6.12      1.15 o
   0  15  15      133.79      150.86      3.49 o
  -1  16  15        3.18        0.71      0.74 o
  -7   0  16        0.39        0.67      1.22 o
  -6   0  16      239.48      267.82      5.55 o
  -5   0  16        9.80        6.71      0.88 o
  -4   0  16      140.50      135.47      2.72 o
  -3   0  16        5.53        4.36      0.76 o
  -2   0  16      390.85      351.88      6.45 o
  -1   0  16      611.50      618.58     10.95 o
   0   0  16     1050.80      983.76     18.97 o
   1   0  16        8.22        5.93      0.94 o
   2   0  16        0.16        0.68      0.55 o
   3   0  16       10.15       13.36      0.90 o
   4   0  16       11.53       11.69      2.01 o
  -7   1  16       57.22       69.68      1.15 o
  -6   1  16       48.81       52.07      2.31 o
  -5   1  16       35.25       31.38      0.94 o
  -4   1  16       75.16       80.78      3.80 o
  -3   1  16       59.28       60.28      1.18 o
  -2   1  16     1031.41     1037.05     13.12 o
  -1   1  16        0.13        0.24      0.36 o
   0   1  16       78.85       85.63      1.71 o
   1   1  16       51.28       55.10      1.20 o
   2   1  16        4.70        5.50      0.51 o
   3   1  16       20.74       27.64      0.89 o
   4   1  16        9.67        6.05      0.73 o
  -7   2  16        0.44        0.51      0.46 o
  -6   2  16       68.37       78.94      1.14 o
  -5   2  16       14.94       18.27      0.73 o
  -4   2  16       26.21       28.30      1.68 o
  -3   2  16       41.95       43.90      1.07 o
  -2   2  16      630.78      623.20      7.42 o
  -1   2  16       59.04       62.70      1.16 o
   0   2  16       12.92       12.27      0.68 o
   1   2  16       34.64       33.44      0.90 o
   2   2  16       30.56       31.42      0.83 o
   3   2  16       92.72       91.59      1.60 o
   4   2  16       19.02       25.41      1.04 o
  -7   3  16        0.00        0.40      0.40 o
  -6   3  16       11.61       12.09      0.90 o
  -5   3  16       84.31       85.14      1.35 o
  -4   3  16        0.01        0.10      0.38 o
  -3   3  16      203.37      206.33      2.83 o
  -2   3  16      105.14      106.03      1.61 o
  -1   3  16       43.64       45.58      1.13 o
   0   3  16      381.05      368.19      4.64 o
   1   3  16       75.68       70.44      2.56 o
   2   3  16       35.41       41.06      1.13 o
   3   3  16       29.35       31.08      0.99 o
   4   3  16       41.58       31.68      1.29 o
  -6   4  16       44.01       56.31      1.08 o
  -5   4  16       52.00       61.92      1.08 o
  -4   4  16       31.75       42.28      1.01 o
  -3   4  16       39.15       40.68      0.95 o
  -2   4  16      630.52      641.42      7.62 o
  -1   4  16       52.14       48.07      1.00 o
   0   4  16      129.49      120.20      1.83 o
   1   4  16       49.28       47.59      1.03 o
   2   4  16       17.41       18.31      0.80 o
   3   4  16       47.75       46.12      1.20 o
   4   4  16        4.25        2.07      0.40 o
  -6   5  16       33.07       30.13      0.59 o
  -5   5  16        0.47        1.60      0.40 o
  -4   5  16        2.86        2.61      0.43 o
  -3   5  16      213.48      219.43      2.53 o
  -2   5  16        0.16        0.46      0.33 o
  -1   5  16      345.48      325.82      4.15 o
   0   5  16        3.00        2.61      0.53 o
   1   5  16       19.48       17.39      1.06 o
   2   5  16       16.71       17.41      0.76 o
   3   5  16       18.39       20.35      0.74 o
   4   5  16      123.84      125.54      1.71 o
  -6   6  16        5.00        3.57      0.52 o
  -5   6  16        0.39        1.62      0.34 o
  -4   6  16        4.88        7.50      0.49 o
  -3   6  16       13.90       12.34      0.55 o
  -2   6  16      256.02      249.51      2.86 o
  -1   6  16        1.46        1.15      0.35 o
   0   6  16      114.80      123.46      1.90 o
   1   6  16       48.71       45.35      1.25 o
   2   6  16        0.12        0.59      0.39 o
   3   6  16      101.65       87.39      1.45 o
  -6   7  16       37.83       33.61      0.75 o
  -5   7  16        9.66       11.34      0.45 o
  -4   7  16        3.10        2.56      0.42 o
  -3   7  16      116.11      120.33      1.77 o
  -2   7  16        0.01        0.28      0.30 o
  -1   7  16      249.26      240.23      3.40 o
   0   7  16      295.98      272.17      4.46 o
   1   7  16       14.88       13.67      0.62 o
   2   7  16       55.88       59.33      1.84 o
   3   7  16        2.19        0.99      0.37 o
  -6   8  16       12.18       16.34      0.85 o
  -5   8  16       64.54       58.73      1.07 o
  -4   8  16       15.80       16.22      0.48 o
  -3   8  16       57.55       47.42      0.91 o
  -2   8  16       82.53       72.94      1.04 o
  -1   8  16      106.52       95.09      1.72 o
   0   8  16        1.53        0.99      0.56 o
   1   8  16       15.30       19.90      0.95 o
   2   8  16       56.76       65.76      1.71 o
   3   8  16        6.28        2.29      0.47 o
  -5   9  16        2.01        1.58      0.25 o
  -4   9  16        7.41        3.54      0.32 o
  -3   9  16      327.17      347.48      3.73 o
  -2   9  16       47.41       41.54      0.77 o
  -1   9  16        0.10        0.11      0.36 o
   0   9  16       11.13       10.90      1.01 o
   1   9  16        0.11        0.52      0.45 o
   2   9  16       12.19        9.20      0.72 o
   3   9  16        0.74       -0.03      0.47 o
  -5  10  16       36.42       36.07      0.75 o
  -4  10  16       11.65       13.36      0.69 o
  -3  10  16        1.21        2.78      0.41 o
  -2  10  16       36.70       37.11      0.89 o
  -1  10  16        0.11        0.41      0.35 o
   0  10  16       10.64       10.10      0.68 o
   1  10  16        0.00        0.50      0.42 o
   2  10  16        3.20        1.56      0.44 o
  -5  11  16       33.56       39.68      0.90 o
  -4  11  16       81.36       76.71      1.09 o
  -3  11  16        0.83        0.33      0.25 o
  -2  11  16       46.14       46.54      1.12 o
  -1  11  16      130.06      135.09      1.79 o
   0  11  16        5.76        5.76      0.61 o
   1  11  16        6.33        2.57      0.48 o
   2  11  16       38.79       38.40      1.37 o
  -4  12  16       76.14       75.56      1.51 o
  -3  12  16       11.20       10.90      0.89 o
  -2  12  16       25.69       28.17      0.77 o
  -1  12  16       68.07       69.63      1.06 o
   0  12  16       47.56       45.13      1.13 o
   1  12  16       26.94       31.84      1.10 o
  -3  13  16        5.05        7.00      0.85 o
  -2  13  16       37.12       34.88      0.89 o
  -1  13  16        4.39        5.40      0.89 o
   0  13  16      118.23      123.54      2.30 o
   1  13  16        6.89        7.95      1.31 o
  -2  14  16        5.27        8.87      0.63 o
  -1  14  16        4.80       12.32      1.21 o
   0  14  16       12.16        5.48      1.05 o
  -6   1  17        0.09        0.31      0.33 o
  -5   1  17        1.05        1.06      0.45 o
  -4   1  17       72.12       90.17      1.50 o
  -3   1  17       84.09       91.84      1.50 o
  -2   1  17      128.23      116.96      1.77 o
  -1   1  17       30.11       32.82      0.95 o
   0   1  17       48.12       40.30      1.10 o
   1   1  17        0.59        2.47      0.51 o
   2   1  17        0.08        1.32      0.38 o
   3   1  17        0.36        0.53      0.34 o
  -6   2  17        3.97        2.25      0.40 o
  -5   2  17        1.21       -0.10      0.31 o
  -4   2  17       76.89       75.33      1.29 o
  -3   2  17       70.89       80.22      1.54 o
  -2   2  17       64.71       76.91      1.17 o
  -1   2  17      381.74      367.26      5.05 o
   0   2  17      155.06      130.37      1.85 o
   1   2  17       27.87       24.37      0.74 o
   2   2  17      146.60      165.20      2.79 o
   3   2  17       26.39       23.05      0.84 o
  -6   3  17        0.48        0.27      0.30 o
  -5   3  17       29.46       34.52      0.74 o
  -4   3  17      375.87      411.57      5.12 o
  -3   3  17      170.43      167.69      2.25 o
  -2   3  17      197.86      194.18      2.36 o
  -1   3  17       83.34       90.09      1.58 o
   0   3  17      228.40      204.35      2.59 o
   1   3  17       38.04       42.75      1.09 o
   2   3  17      120.74      130.93      2.04 o
   3   3  17       27.53       38.66      0.92 o
  -6   4  17        4.14        1.54      0.37 o
  -5   4  17       12.66       12.36      1.93 o
  -4   4  17        6.33        6.66      0.71 o
  -3   4  17        3.99        5.73      0.43 o
  -2   4  17        0.03        0.29      0.29 o
  -1   4  17       43.91       42.24      1.08 o
   0   4  17       41.67       39.20      1.08 o
   1   4  17      159.94      157.59      2.05 o
   2   4  17        2.81        1.91      0.45 o
   3   4  17        0.59        0.11      0.39 o
  -6   5  17       61.31       75.67      1.44 o
  -5   5  17       16.59       18.72      0.65 o
  -4   5  17      328.58      325.05      4.38 o
  -3   5  17        9.49       15.21      0.65 o
  -2   5  17       19.88       19.37      0.59 o
  -1   5  17       42.13       43.01      1.22 o
   0   5  17       46.83       40.63      0.98 o
   1   5  17       10.19        9.14      0.65 o
   2   5  17       31.20       26.79      0.85 o
   3   5  17        2.53        2.12      0.49 o
  -5   6  17        9.60       11.81      0.52 o
  -4   6  17       73.62       83.47      1.42 o
  -3   6  17       52.01       49.61      0.82 o
  -2   6  17       96.47       86.81      1.16 o
  -1   6  17      207.93      213.85      3.35 o
   0   6  17       26.59       20.43      1.49 o
   1   6  17       38.77       41.71      0.99 o
   2   6  17       10.02        4.33      0.49 o
   3   6  17        8.68        2.75      0.48 o
  -5   7  17        2.96        1.57      0.35 o
  -4   7  17       71.63       66.71      1.03 o
  -3   7  17      186.14      188.45      2.11 o
  -2   7  17       15.21       18.90      0.58 o
  -1   7  17       15.65       14.93      0.56 o
   0   7  17        2.44        1.31      0.49 o
   1   7  17       35.74       29.96      1.80 o
   2   7  17       69.29       68.92      1.61 o
  -5   8  17        0.40        0.46      0.38 o
  -4   8  17       12.72       16.90      0.51 o
  -3   8  17       74.16       78.15      1.20 o
  -2   8  17       75.73       68.26      0.96 o
  -1   8  17        0.21        0.25      0.33 o
   0   8  17       43.39       44.72      1.26 o
   1   8  17       56.40       61.81      1.75 o
   2   8  17        0.29        0.34      0.45 o
  -5   9  17       19.43       22.09      0.82 o
  -4   9  17        0.12       -0.07      0.24 o
  -3   9  17       28.62       29.76      0.72 o
  -2   9  17        1.02        1.02      0.38 o
  -1   9  17       15.74       18.89      0.64 o
   0   9  17        3.14        1.32      0.50 o
   1   9  17       64.90       67.30      1.24 o
   2   9  17       26.80       28.84      1.34 o
  -4  10  17        0.21        0.39      0.32 o
  -3  10  17       72.79       76.29      1.21 o
  -2  10  17        0.15        0.46      0.35 o
  -1  10  17       31.22       25.13      0.70 o
   0  10  17        1.63        7.41      1.40 o
   1  10  17       12.94       16.30      0.64 o
  -4  11  17      183.07      186.00      2.95 o
  -3  11  17      130.33      134.89      2.58 o
  -2  11  17       21.23       14.42      0.54 o
  -1  11  17        1.86        0.91      0.43 o
   0  11  17       13.26       12.99      0.66 o
   1  11  17        0.05       -0.32      0.59 o
  -3  12  17        9.81        9.02      0.59 o
  -2  12  17        6.99       10.51      0.59 o
  -1  12  17        9.28       16.10      0.86 o
   0  12  17        0.08       -0.18      0.40 o
  -5   0  18       89.73      113.12      2.75 o
  -4   0  18        0.15        0.60      0.61 o
  -3   0  18      139.44      129.45      2.35 o
  -2   0  18      174.04      175.01      4.21 o
  -1   0  18      140.88      131.14      3.73 o
   0   0  18       18.98       16.16      0.98 o
   1   0  18       51.16       70.10      1.61 o
   2   0  18        9.77       12.88      0.64 o
  -5   1  18       16.71       22.66      1.73 o
  -4   1  18       94.15      104.42      2.37 o
  -3   1  18        0.05       -0.02      0.43 o
  -2   1  18        3.21        3.22      0.40 o
  -1   1  18       81.35       74.05      1.32 o
   0   1  18        9.19        7.40      0.53 o
   1   1  18       20.11       22.13      0.88 o
   2   1  18       60.98       63.63      1.06 o
  -5   2  18       23.42       30.42      1.72 o
  -4   2  18      366.79      374.27      4.81 o
  -3   2  18       95.80       90.25      1.33 o
  -2   2  18        0.48        0.34      0.27 o
  -1   2  18        2.45        3.17      0.57 o
   0   2  18       50.48       49.29      1.09 o
   1   2  18       20.46       15.62      0.63 o
   2   2  18        1.87        0.91      0.35 o
  -5   3  18      269.02      300.39      3.66 o
  -4   3  18        0.39       -0.22      0.44 o
  -3   3  18        4.46        4.73      0.69 o
  -2   3  18       81.10       82.73      1.06 o
  -1   3  18        6.29        2.87      0.63 o
   0   3  18       45.47       36.27      1.21 o
   1   3  18        0.01        0.42      0.31 o
   2   3  18       20.14       23.56      0.85 o
  -5   4  18       21.85       19.94      0.72 o
  -4   4  18      577.83      614.98      7.93 o
  -3   4  18        2.65        2.78      0.63 o
  -2   4  18        7.32        6.78      0.94 o
  -1   4  18       68.44       68.70      1.25 o
   0   4  18      275.99      264.41      5.17 o
   1   4  18        2.55        0.51      0.42 o
   2   4  18       15.15       21.63      0.80 o
  -5   5  18      307.75      358.80      4.50 o
  -4   5  18       25.61       26.86      0.88 o
  -3   5  18      112.69      116.85      1.55 o
  -2   5  18        2.80        1.42      0.41 o
  -1   5  18       95.17       94.95      1.72 o
   0   5  18        2.48        2.16      0.40 o
   1   5  18        5.04        3.89      0.65 o
   2   5  18       47.00       46.56      1.48 o
  -4   6  18      102.98      114.58      1.64 o
  -3   6  18       17.64       15.63      0.49 o
  -2   6  18        3.78        3.78      0.42 o
  -1   6  18        0.18        0.08      0.34 o
   0   6  18       68.83       77.11      2.64 o
   1   6  18       16.13       16.40      0.87 o
  -4   7  18        0.20        0.27      0.30 o
  -3   7  18       28.60       25.98      0.59 o
  -2   7  18       41.24       39.36      0.76 o
  -1   7  18        0.05        0.55      0.54 o
   0   7  18       13.37       14.64      0.86 o
   1   7  18       34.26       28.68      1.14 o
  -4   8  18        4.01        1.32      0.52 o
  -3   8  18        1.91        0.72      0.32 o
  -2   8  18        1.26        0.91      0.36 o
  -1   8  18       35.44       32.67      1.57 o
   0   8  18        6.12       11.22      1.78 o
   1   8  18       19.67       24.41      1.14 o
  -3   9  18        0.19        0.18      0.29 o
  -2   9  18       23.92       22.41      0.62 o
  -1   9  18       14.44       10.34      0.65 o
   0   9  18       21.78       21.08      0.92 o
  -2  10  18        1.89        1.03      0.37 o
  -1  10  18        5.08       11.01      0.84 o
  -4   1  19        1.56        0.72      0.32 o
  -3   1  19       54.29       61.74      0.95 o
  -2   1  19        0.03       -0.13      0.36 o
  -1   1  19       47.56       41.35      3.14 o
   0   1  19       30.93       26.44      0.93 o
   1   1  19       22.60       19.67      0.80 o
  -4   2  19        2.26        1.89      0.39 o
  -3   2  19      174.41      177.55      2.22 o
  -2   2  19       32.45       31.24      0.83 o
  -1   2  19        1.72        0.88      0.31 o
   0   2  19       18.74       17.90      0.94 o
   1   2  19       10.85       10.77      1.22 o
  -4   3  19       59.56       56.06      1.02 o
  -3   3  19        2.83        1.73      0.35 o
  -2   3  19       41.15       42.41      1.17 o
  -1   3  19       16.65       11.76      0.57 o
   0   3  19      142.25      149.78      3.34 o
   1   3  19        4.35        9.10      0.54 o
  -4   4  19       15.49       15.57      0.59 o
  -3   4  19        0.84        0.62      0.43 o
  -2   4  19        3.13        0.91      0.38 o
  -1   4  19       50.82       55.41      1.04 o
   0   4  19       51.22       47.86      1.24 o
  -3   5  19       16.31       15.99      0.60 o
  -2   5  19        2.89        1.73      0.42 o
  -1   5  19        1.57        1.07      0.50 o
   0   5  19      129.64      138.14      6.22 o
  -3   6  19       13.26       17.60      1.14 o
  -2   6  19        0.50        0.85      0.38 o
  -1   6  19       15.23       13.31      2.80 o
   0   6  19        1.43        1.86      0.49 o
  -2   7  19       42.50       37.17      1.22 o
  -1   7  19       59.82       63.97      1.30 o
 
